# Supplementary material for: Perceived autonomy support and subjective sport performance evaluation: serial mediation via exercise self-efficacy, autonomous exercise motivation, behavioral engagement, and concentration ability
Source: Front Psychol. 2026 May 19;17:1826081. doi: 10.3389/fpsyg.2026.1826081 (PMC13225982; doi:10.3389/fpsyg.2026.1826081)
Supplement: Supplementary Table 1 — Detailed sample data used in the analysis. [file Table_1.XLSX]

## Sheet: Sheet1
ID	1.Gender	2. Age	3.Education Level	4.Occupation	5.What type of leisure sport do you primarily participate in?	6.How frequently do you participate in leisure sport activities?	7.On average, how long is each participation session?	8.How long have you continuously participated in your current primary leisure sport activity?	9.Do you participate in leisure sport activities at a fixed venue or within a fixed organization?	1.I feel that the organization or coach provides me with multiple options and autonomy in my participation.	2.I feel that the coach or organization understands my thoughts and feelings.	3.I can communicate openly and honestly with the coach or organization.	4.The coach or organization has confidence in my abilities and performance in sports.	5.The coach or organization encourages me to ask questions during exercise or training.	6.The coach or organization responds patiently and thoroughly to my questions during exercise.	7.The coach or organization responds patiently and thoroughly to my questions during exercise.	8.The coach or organization appropriately manages my emotional responses during exercise.	9.I feel that my feelings are respected in the current sport environment.	10.The coach or organization encourages me to make decisions during exercise or training.	11.Before introducing new training methods, the coach or organization seeks my opinions.	12.The coach or organization listens to how I would prefer to conduct my exercise or training.	13.I am confident that I can continue exercising according to my own plan.	14.I am confident that I can manage my time effectively and maintain regular exercise.	15.I believe that I can gradually establish a stable exercise habit.	16.I am capable of adjusting my exercise approach based on my personal condition.	17.I am confident that I can independently accomplish my planned exercise goals.	18.Even when I feel physically tired, I am confident that I can complete the planned exercise for the day.	19.Even when I am busy, I am confident that I can adhere to my exercise schedule.	20.Even when I am not in a good mood, I can still follow my exercise plan.	21.Even when encountering difficulties during exercise, I am capable of persisting.	22.Even if multiple attempts are required, I believe I can find a suitable exercise approach.	23.Exercise helps me develop abilities that are important for my health and physical fitness.	24.Maintaining exercise is important for achieving my personal goals.	25.Exercise helps me maintain a good condition in daily life.	26.I believe that exercise is beneficial for my long-term development.	27.I enjoy learning new skills or techniques during exercise.	28.I enjoy gradually understanding and mastering sport techniques.	29.Exploring changes in my physical abilities is interesting to me.	30.Making continuous progress in exercise makes me feel satisfied.	31.Making continuous progress in exercise makes me feel satisfied.	32.Surpassing my limits in exercise gives me a sense of accomplishment.	33.Exercise itself makes me feel excited and joyful.	34.The physical experience of exercise makes me feel relaxed and enjoyable.	35.Being fully immersed in exercise makes me feel energetic.	36.I invest a substantial amount of time in my current sport activity.	37.I put considerable effort into this sport.	38.Even when training is demanding, I complete it seriously.	39.I am willing to continue participating in my current sport activity.	40.During exercise, I strive to perform each training session well.
1	1	33	1	6	6	1	2	3	1	7	5	6	7	7	7	7	7	6	6	7	5	6	5	6	5	5	4	5	6	6	6	1	3	1	2	3	3	2	1	3	1	3	1	1	5	5	7	5	6
2	2	24	1	2	6	3	1	2	2	6	7	5	4	5	6	7	6	7	5	7	7	7	6	7	5	6	7	6	5	6	7	6	5	7	5	7	7	5	5	7	4	6	5	7	6	7	7	5	5
3	2	38	2	4	3	3	1	2	2	3	1	5	3	1	2	3	1	6	2	2	2	5	5	5	4	3	7	5	6	3	4	4	1	1	4	4	4	5	6	4	2	3	3	5	4	3	3	3	5
4	1	43	1	1	2	1	3	1	2	5	4	5	5	6	7	6	4	3	5	3	4	2	3	2	4	1	4	4	2	5	1	4	6	2	5	5	3	5	2	3	6	3	4	4	6	7	6	5	7
5	2	18	2	2	6	3	2	3	2	7	7	7	7	6	7	7	7	7	7	6	7	6	7	4	4	5	5	6	7	5	5	6	6	4	5	4	6	7	6	7	6	5	5	6	7	6	7	7	7
6	2	35	2	6	6	3	1	1	2	7	7	7	6	7	7	6	6	7	6	7	7	5	5	6	7	6	6	7	7	5	5	6	7	4	6	6	6	7	5	6	6	6	6	7	7	5	7	7	5
7	2	40	2	3	5	3	2	3	2	6	7	5	6	7	5	7	7	7	4	4	4	2	2	2	2	3	1	2	1	3	4	5	5	5	4	3	2	3	4	4	6	2	7	5	5	5	7	5	5
8	1	21	1	2	2	1	3	3	2	3	1	4	2	5	5	5	4	1	5	5	3	6	7	5	4	7	4	5	7	5	7	5	6	3	5	3	5	5	7	5	5	4	6	3	5	6	4	6	4
9	2	28	2	2	4	1	2	2	2	5	3	3	6	5	5	1	3	2	6	6	6	6	7	4	6	5	5	4	4	5	7	6	4	4	5	7	6	6	7	6	4	4	5	4	1	2	2	3	1
10	1	48	1	5	4	3	3	2	2	7	7	7	7	7	7	6	6	7	7	7	7	4	3	5	5	2	3	3	4	6	6	6	7	4	6	6	4	6	6	7	7	6	5	7	6	5	4	4	3
11	2	33	2	4	1	1	1	2	2	7	6	6	7	6	7	6	5	7	7	5	7	5	3	3	4	4	7	5	4	5	7	3	4	2	4	1	1	4	6	4	1	5	5	3	2	2	2	2	5
12	1	22	1	5	5	1	1	2	2	7	6	5	6	7	7	7	5	7	6	7	7	5	7	6	7	7	5	2	5	5	5	4	5	6	6	5	4	5	4	6	5	5	4	5	7	7	7	7	7
13	2	20	2	3	5	3	2	1	2	7	7	6	7	7	7	7	7	7	7	7	6	4	4	4	3	1	6	3	1	6	6	7	7	6	7	6	6	7	5	6	6	6	6	6	7	6	6	6	6
14	1	42	1	2	2	1	2	2	2	4	4	3	6	6	5	2	4	5	1	6	5	2	2	3	2	2	5	1	1	1	1	4	6	1	1	3	2	3	1	1	2	6	2	2	2	1	1	3	1
15	1	44	2	3	4	1	1	1	2	3	1	1	1	4	2	1	5	3	1	1	5	3	1	2	2	5	5	2	1	5	3	2	1	3	3	2	2	2	2	3	2	2	1	2	5	2	4	1	4
16	2	48	1	2	2	2	1	2	1	6	7	6	6	7	7	7	7	4	7	5	4	2	1	2	4	1	1	2	5	1	2	7	7	5	7	7	6	7	7	6	6	6	7	6	3	1	2	2	1
17	1	45	1	2	5	1	1	2	2	5	5	3	6	7	2	3	5	5	5	6	3	6	5	7	7	7	7	5	6	5	4	5	6	4	5	6	5	5	4	5	5	3	7	4	1	1	1	5	3
18	1	43	2	2	5	2	3	2	1	4	1	4	5	4	5	5	2	4	3	3	4	5	2	5	4	7	6	6	5	6	3	1	1	1	4	4	1	1	2	3	2	4	1	1	5	2	5	3	2
19	1	31	1	2	3	1	2	2	1	2	2	3	2	5	2	5	1	1	4	4	5	2	3	1	1	5	2	1	5	2	2	3	3	4	1	4	1	2	4	5	4	4	4	4	5	3	1	4	3
20	1	48	1	3	6	3	3	2	2	7	7	7	7	6	7	7	7	7	7	7	7	2	5	2	4	2	5	1	2	5	1	2	2	4	4	3	4	3	2	2	5	2	1	5	3	2	3	1	5
21	1	46	2	3	2	1	3	3	1	5	4	7	5	6	3	6	5	4	7	3	2	1	2	2	4	2	2	2	2	2	2	4	5	1	4	2	3	5	6	5	6	4	2	5	7	7	7	7	7
22	1	46	2	3	1	3	2	2	1	6	6	6	7	4	6	7	6	7	7	5	5	5	6	5	5	4	3	7	4	3	3	2	1	5	1	4	3	2	5	3	3	4	4	2	2	2	3	3	1
23	1	40	1	3	4	1	2	2	2	6	7	5	4	5	6	7	6	3	5	7	7	6	6	3	5	5	4	5	7	4	5	2	1	1	2	1	1	4	2	4	4	4	1	2	7	7	5	7	7
24	1	46	1	4	2	2	3	2	1	5	1	6	1	5	5	6	4	2	2	4	6	7	6	7	5	6	7	7	6	7	5	5	6	7	5	3	6	4	6	5	6	7	6	4	7	7	5	7	7
25	2	22	2	6	6	3	1	2	1	2	2	2	1	2	1	1	6	5	1	3	5	7	7	7	6	6	6	7	5	7	7	6	6	6	5	6	7	7	4	7	6	6	6	6	3	4	5	5	2
26	2	36	2	2	1	1	1	2	2	4	2	3	4	5	6	6	3	6	2	4	4	1	2	1	4	4	3	2	3	1	1	1	2	2	2	2	4	1	4	1	3	1	3	1	2	1	3	1	5
27	1	39	1	2	2	1	1	1	1	1	2	1	2	2	3	3	4	3	1	1	1	2	2	3	5	4	1	1	1	4	4	3	5	3	2	5	4	2	2	1	4	2	4	3	1	1	3	3	2
28	1	46	2	6	3	1	3	2	2	6	4	4	6	7	7	4	4	6	5	5	6	7	7	6	6	5	7	7	6	7	7	7	6	7	6	7	5	6	7	6	5	6	7	6	5	4	3	5	2
29	2	29	1	4	4	1	1	2	2	2	2	1	4	2	1	1	4	1	5	5	4	6	5	7	3	3	3	3	7	6	7	1	4	2	3	2	4	4	3	2	3	2	2	2	1	3	4	3	1
30	1	40	1	2	1	1	1	1	1	1	1	2	2	1	3	1	1	1	2	5	2	3	4	1	5	5	5	2	4	4	4	3	2	1	2	4	5	4	1	4	2	2	2	5	3	5	1	5	1
31	1	43	1	2	2	1	1	2	2	3	2	1	5	3	4	4	3	2	1	2	3	2	5	2	4	3	5	5	2	1	2	2	2	1	4	4	3	1	2	1	1	1	4	2	2	1	1	2	1
32	2	24	1	1	5	1	3	1	1	7	5	7	7	6	6	6	6	6	5	7	5	5	6	4	4	2	4	6	1	7	3	7	7	6	6	5	7	6	6	5	6	6	6	7	6	7	5	5	6
33	2	21	1	5	2	1	1	1	2	5	5	6	5	6	5	2	5	6	5	4	4	7	7	7	7	7	7	7	7	7	7	4	6	2	5	4	2	4	5	6	2	4	6	3	4	5	6	3	3
34	1	22	2	2	3	1	1	1	1	4	6	1	3	6	2	5	5	4	2	2	1	4	1	1	3	1	2	5	5	5	3	6	6	5	6	6	6	7	6	7	6	4	7	4	4	2	6	3	6
35	1	26	2	2	6	3	1	2	2	7	6	6	7	7	6	7	7	6	7	6	7	7	5	5	6	5	6	7	7	7	7	6	6	5	4	6	5	6	4	5	6	6	7	6	6	7	6	6	7
36	1	36	1	3	1	1	2	3	1	5	5	4	2	6	3	6	5	7	6	6	1	1	3	2	2	3	1	1	4	4	3	1	1	3	4	3	4	4	4	3	4	4	1	3	1	5	2	5	1
37	2	30	2	6	2	1	1	2	1	7	7	7	6	7	6	7	7	6	7	7	6	2	5	4	1	5	2	1	1	4	5	5	5	7	7	7	7	6	6	4	6	3	3	6	3	2	5	1	4
38	1	22	1	3	3	2	1	2	2	7	6	7	7	6	7	7	6	7	7	7	7	7	7	7	7	7	7	7	6	7	7	5	6	5	5	7	6	6	6	6	4	6	3	4	1	3	3	3	3
39	1	22	2	1	2	1	1	1	2	5	6	5	2	7	5	4	2	4	6	5	5	1	4	2	3	1	2	2	4	1	3	1	2	3	3	1	2	3	4	3	2	4	4	2	2	2	3	3	3
40	2	23	1	6	2	1	1	2	1	2	1	1	3	1	2	3	5	1	3	4	1	7	5	7	6	6	7	5	5	7	7	6	5	5	4	6	7	5	7	6	5	6	7	7	7	5	6	7	6
41	1	26	2	3	4	2	3	1	2	4	3	5	1	6	1	1	2	3	6	6	6	2	1	5	2	3	2	2	3	1	2	3	3	1	2	4	3	1	2	1	1	5	4	3	1	2	1	2	2
42	2	20	1	5	2	2	1	1	1	1	2	1	3	2	2	3	2	4	3	1	2	1	4	1	2	1	1	2	2	2	2	4	2	6	5	6	6	3	2	4	5	1	5	4	1	2	2	1	2
43	2	45	2	2	6	3	1	2	1	7	6	7	7	6	7	7	7	7	7	7	6	7	7	7	6	7	6	6	7	5	7	7	7	6	7	6	6	6	6	6	7	7	6	7	2	2	3	5	3
44	1	44	2	3	2	2	1	2	2	1	3	3	2	2	1	3	2	1	2	3	2	5	3	4	3	3	5	4	7	4	3	2	4	2	2	1	4	3	1	5	4	1	1	5	2	5	3	3	5
45	1	43	2	6	4	3	3	1	1	6	3	7	3	6	7	3	7	5	6	7	5	7	6	6	6	7	7	6	7	6	5	5	3	5	6	3	6	4	4	4	6	4	5	6	2	3	4	2	1
46	2	37	1	2	2	1	3	1	2	4	3	5	6	6	3	6	6	2	3	3	5	4	4	5	3	2	2	5	2	1	4	2	4	2	4	2	5	5	3	3	4	4	4	2	3	3	5	3	2
47	1	20	1	2	4	1	3	3	1	3	2	4	1	5	3	2	1	6	4	3	2	1	2	2	3	2	2	1	1	1	3	4	5	5	4	3	5	5	6	2	2	6	5	4	2	5	1	1	3
48	1	41	2	1	4	1	2	3	1	2	1	2	2	1	5	5	3	5	3	2	5	6	7	7	6	7	4	7	5	7	7	4	1	2	4	6	4	2	5	5	2	6	5	5	2	3	4	5	3
49	1	33	1	2	5	1	2	3	2	3	2	3	5	4	1	2	4	5	2	6	4	1	1	2	3	1	4	4	1	1	1	4	4	4	5	5	3	2	3	6	4	2	3	5	6	7	5	4	5
50	1	45	2	6	5	3	3	2	2	7	6	7	7	7	5	7	6	6	6	7	5	7	5	6	5	5	7	7	7	6	7	6	6	4	5	4	7	6	6	7	6	6	7	6	2	2	1	4	3
51	2	22	2	5	2	2	3	2	2	7	6	7	7	5	7	5	7	7	5	7	6	6	5	6	5	7	7	5	4	4	7	6	7	4	7	7	5	5	7	6	4	6	4	5	6	6	4	7	3
52	2	37	1	7	2	3	3	2	1	2	3	4	3	2	3	2	1	4	2	2	5	1	2	2	2	1	3	3	2	2	1	3	1	3	1	3	2	5	4	4	2	2	4	2	6	6	4	5	6
53	1	25	1	2	2	1	1	1	1	1	3	2	1	4	4	1	2	2	3	4	3	3	4	3	5	6	5	5	3	2	4	4	4	5	5	6	2	6	5	4	5	1	4	4	4	3	3	5	5
54	1	40	1	5	5	3	1	1	1	3	3	1	1	3	1	5	2	5	5	2	4	1	1	2	1	2	3	1	3	1	4	4	3	5	6	3	5	1	4	1	1	3	1	2	1	2	2	3	5
55	1	28	1	2	3	3	1	1	1	5	5	5	6	6	1	6	4	3	2	6	6	5	6	5	6	1	3	3	3	4	1	5	7	5	4	3	6	6	5	3	5	5	4	7	3	1	1	1	2
56	2	49	1	3	2	3	2	2	1	5	1	4	5	6	6	6	7	6	6	6	3	6	6	5	4	7	7	7	7	4	6	5	5	6	4	5	3	2	4	2	5	4	6	6	6	5	3	3	5
57	2	32	2	1	2	3	2	2	2	7	7	7	7	7	5	5	7	7	6	5	6	5	3	6	6	6	2	5	7	5	7	3	1	3	5	3	1	5	5	2	3	1	2	1	7	7	7	7	7
58	1	21	2	2	3	1	1	2	2	4	6	4	3	5	6	1	2	4	6	1	4	2	2	1	1	1	4	5	2	3	2	5	6	4	4	4	5	5	5	6	5	4	4	5	5	5	3	5	7
59	1	40	1	2	1	2	2	1	1	7	5	7	5	7	7	7	7	7	6	5	7	5	6	7	4	5	6	6	7	4	4	7	7	7	7	7	5	6	7	5	7	7	6	7	5	5	5	6	5
60	1	42	2	2	5	2	1	2	1	2	1	4	5	1	5	5	3	3	3	4	3	2	2	5	1	4	2	1	2	5	2	2	4	2	2	4	2	2	4	2	4	3	2	2	5	7	4	7	7
61	2	40	2	3	4	1	2	1	1	1	3	5	1	1	4	1	2	5	1	2	2	6	7	7	5	7	7	6	7	7	6	2	1	1	1	2	2	4	2	4	2	2	1	4	1	1	4	2	3
62	1	20	1	3	2	1	1	1	2	3	4	2	2	6	2	4	3	4	2	2	2	4	3	5	2	3	2	5	6	2	4	2	4	1	1	3	3	1	4	3	1	1	1	2	2	4	3	1	1
63	2	18	1	6	5	2	2	1	1	5	7	5	5	5	6	6	4	7	7	3	4	5	6	7	2	6	6	3	7	7	6	4	5	3	1	6	5	6	6	6	4	6	6	6	4	6	2	5	1
64	1	32	1	6	6	1	1	2	1	7	4	5	5	7	7	7	7	5	7	7	7	6	5	6	6	7	5	7	4	5	7	6	7	7	6	6	6	5	7	4	7	7	5	6	2	1	3	5	1
65	1	22	1	2	2	1	1	1	1	4	6	4	3	3	5	1	1	5	6	5	4	3	5	5	5	1	3	1	2	4	2	1	4	2	2	4	4	1	2	3	4	1	2	3	3	2	5	4	1
66	1	34	1	2	1	1	1	1	2	2	2	1	1	2	2	2	4	3	3	3	3	4	6	6	6	1	5	4	2	2	1	3	2	4	3	2	2	2	5	3	3	4	1	2	2	2	2	1	2
67	1	21	2	2	2	1	2	1	2	4	2	1	2	6	2	2	6	6	5	6	4	6	5	5	7	3	6	3	4	6	4	6	4	6	6	5	4	7	6	4	7	6	4	7	2	3	2	4	3
68	1	39	2	2	4	2	3	3	1	2	4	4	2	4	1	4	4	4	2	2	3	5	5	3	6	7	3	6	6	5	6	6	6	7	7	6	6	7	6	5	7	5	6	7	5	4	5	4	3
69	2	43	2	6	6	3	3	3	2	7	7	7	5	7	7	7	7	5	7	6	6	7	7	7	7	7	7	5	7	5	7	2	1	2	4	4	3	1	4	4	3	2	2	1	4	1	1	3	3
70	1	25	2	3	1	2	1	2	2	1	2	1	1	1	3	1	4	4	3	4	1	5	2	5	3	6	5	7	4	5	6	1	2	2	2	3	4	4	4	3	1	1	2	1	1	3	2	2	2
71	2	24	1	7	3	3	2	3	2	6	6	5	7	7	4	7	3	6	7	7	5	7	5	5	7	6	7	7	7	7	6	6	5	5	6	7	5	6	6	6	5	7	5	7	1	3	3	3	2
72	2	40	2	2	5	1	1	2	1	3	1	3	3	3	2	5	3	1	5	1	2	1	1	2	2	1	4	4	2	1	1	6	7	5	6	7	6	4	6	4	6	7	6	5	7	6	7	5	5
73	1	22	2	5	4	1	1	2	2	6	7	7	7	6	6	6	4	5	7	5	7	7	7	7	7	7	6	6	7	7	7	5	4	3	6	7	4	7	3	7	6	6	4	4	7	5	6	5	7
74	2	44	2	2	4	2	3	2	2	6	4	7	4	7	7	7	7	5	5	6	7	4	2	5	5	5	3	2	5	3	3	6	6	7	6	5	4	7	5	7	7	6	4	5	7	7	5	6	7
75	2	36	2	1	1	3	3	1	1	5	6	5	6	2	4	4	7	6	5	6	3	4	6	2	5	5	1	1	6	1	4	2	3	1	4	2	2	5	4	3	2	4	2	2	6	6	6	7	7
76	2	27	2	5	2	3	3	2	1	2	4	1	3	2	4	4	1	2	1	1	1	1	1	4	1	1	4	2	1	3	4	4	1	6	2	1	6	5	6	6	5	6	5	4	4	4	3	6	5
77	1	21	1	2	4	2	1	1	1	7	7	7	7	7	5	7	7	7	7	7	7	5	6	3	6	7	5	3	7	7	2	5	4	6	2	5	4	4	4	4	4	5	6	4	1	3	3	1	2
78	1	36	1	3	4	1	1	2	2	2	4	4	1	1	1	5	3	2	2	3	2	3	2	3	1	1	3	3	1	1	1	3	2	3	4	5	1	1	2	2	2	3	2	4	1	1	2	1	4
79	1	34	1	2	5	1	1	2	1	1	3	2	2	3	2	1	1	2	3	3	1	2	1	1	2	2	5	1	4	2	2	2	3	3	2	4	4	1	1	4	4	2	2	1	4	4	5	4	3
80	1	39	2	4	3	1	1	1	2	6	6	4	7	4	7	6	7	4	7	7	7	7	7	7	6	5	6	5	5	7	7	5	4	6	2	4	5	3	3	5	4	5	3	6	4	5	4	3	6
81	2	22	2	5	5	3	3	2	2	7	7	7	7	6	6	6	7	7	6	7	7	7	7	5	5	5	5	7	7	5	7	4	6	6	4	5	4	1	1	6	4	5	1	3	4	5	2	3	3
82	1	38	1	4	2	1	2	2	2	1	4	1	2	2	4	3	1	5	1	2	3	6	7	4	7	5	6	7	5	7	7	1	3	3	2	1	4	2	4	2	2	3	1	1	6	7	7	7	7
83	1	23	1	2	1	1	1	2	2	5	4	4	4	6	2	3	4	7	6	3	5	1	3	1	3	2	1	1	4	2	4	6	7	6	5	7	4	6	6	7	6	7	7	5	2	3	1	1	2
84	1	29	2	6	3	3	2	3	2	7	7	7	6	7	7	7	7	7	7	7	6	7	6	6	7	7	7	7	6	7	7	4	4	4	6	3	5	1	4	4	1	2	1	5	6	5	7	4	6
85	1	45	1	2	1	2	1	1	2	2	4	1	5	3	2	3	5	4	4	3	1	3	1	2	5	1	2	2	2	3	3	1	2	4	3	4	2	4	1	2	2	1	3	2	5	6	4	7	6
86	2	45	1	3	2	1	1	1	2	1	1	1	3	1	2	1	2	4	4	3	5	1	2	3	2	1	4	2	2	2	3	2	2	1	3	2	4	2	4	1	2	1	4	2	1	3	3	3	4
87	1	21	2	2	1	1	1	3	2	5	6	7	2	6	5	7	6	7	7	7	7	2	4	1	5	2	3	3	2	4	4	4	6	6	2	6	2	4	5	6	3	4	1	6	5	3	6	6	3
88	1	30	2	2	6	3	1	3	2	7	6	7	6	7	7	6	6	6	5	7	7	1	1	2	4	4	2	4	1	2	2	4	5	3	6	3	6	4	4	3	1	2	6	1	6	7	6	5	7
89	1	48	1	2	5	3	3	1	2	2	3	1	4	2	2	4	1	4	1	1	5	2	4	2	1	3	2	2	1	1	3	2	2	3	4	4	4	1	5	2	1	1	5	2	4	5	6	4	3
90	2	25	1	5	2	1	2	2	2	4	3	3	5	5	5	2	1	3	5	4	6	5	6	4	6	7	5	6	3	7	4	5	5	3	4	5	4	5	4	3	5	4	3	7	6	4	5	5	5
91	2	32	2	5	1	1	1	1	1	6	6	7	5	6	5	5	7	7	5	5	7	1	1	4	1	1	2	1	2	4	3	4	6	4	4	5	4	3	2	4	4	4	2	3	4	3	5	4	2
92	1	20	2	4	3	3	3	2	2	6	7	7	5	4	6	7	6	4	5	6	4	7	7	7	7	7	6	7	7	7	6	7	7	7	5	6	7	6	5	5	7	6	6	6	6	7	4	5	5
93	1	48	2	2	2	1	1	2	1	1	2	1	2	1	1	2	3	1	2	1	3	2	2	5	1	1	4	2	2	2	2	4	5	3	6	3	5	5	5	5	4	2	6	2	5	7	3	6	7
94	1	49	1	1	1	1	1	3	2	3	5	4	3	5	4	5	5	5	3	1	2	2	1	1	1	1	2	1	2	1	2	3	1	3	2	3	4	4	4	5	2	1	1	5	5	5	4	5	7
95	2	49	2	5	4	2	2	3	2	4	4	5	2	3	5	2	3	2	5	5	2	7	5	6	5	7	7	6	7	6	7	6	4	5	7	5	4	4	4	6	4	4	6	6	7	7	7	7	7
96	1	48	1	3	5	1	1	2	2	7	6	7	7	6	7	5	7	7	7	7	7	7	7	7	6	7	7	6	5	7	7	6	7	5	7	7	7	6	7	6	7	7	6	5	5	5	5	2	7
97	2	29	2	4	2	2	3	1	2	7	7	7	7	7	7	5	7	5	7	7	6	6	5	4	7	6	6	7	6	4	5	7	5	7	7	7	7	7	6	5	7	6	7	7	5	5	5	2	6
98	2	24	2	3	3	1	1	2	1	7	6	6	7	7	6	7	6	7	6	7	7	1	2	1	1	2	1	4	4	3	2	4	1	5	3	5	5	4	4	2	5	2	5	4	7	7	7	6	7
99	1	46	2	3	1	1	3	2	2	7	6	7	7	5	6	7	7	7	7	6	6	7	7	5	7	7	7	6	7	7	7	6	7	5	7	4	7	6	6	7	6	7	6	5	6	7	7	7	7
100	1	32	2	2	2	2	1	1	2	3	5	3	3	1	5	4	2	2	6	5	2	5	7	4	3	3	3	2	5	5	4	5	5	4	3	7	4	5	5	6	6	5	5	7	7	5	6	7	7
101	2	20	1	2	2	1	1	2	2	1	5	3	4	2	5	1	2	3	1	2	2	2	3	4	3	1	1	4	1	3	3	4	3	4	1	5	3	2	5	5	5	6	6	6	5	3	5	2	7
102	2	30	1	2	1	3	3	1	2	3	1	3	6	4	5	6	3	2	6	4	2	5	3	6	6	2	3	4	5	3	4	4	2	1	6	2	1	5	4	4	2	4	5	5	1	2	4	1	4
103	2	42	2	2	3	2	3	2	2	7	6	6	6	7	5	7	6	5	7	7	7	5	6	7	4	7	7	6	5	2	3	6	6	7	7	6	5	6	7	7	7	7	6	6	5	6	4	3	6
104	2	34	1	3	1	2	1	1	1	4	3	1	2	3	4	6	4	6	2	2	6	1	2	5	5	2	2	2	2	5	2	3	3	1	4	4	4	4	4	2	1	2	3	1	2	1	4	2	2
105	1	21	2	1	3	1	3	2	1	7	6	7	7	7	7	7	7	7	6	7	7	7	7	7	6	6	6	6	7	7	7	6	5	6	4	7	6	4	4	7	7	4	6	5	6	5	7	7	7
106	2	49	2	5	1	2	1	2	2	7	7	7	7	7	7	7	6	6	6	7	7	3	5	2	3	4	5	1	4	2	1	5	3	6	4	5	4	6	4	5	2	7	5	5	5	2	4	5	3
107	2	36	2	4	3	3	3	3	2	5	7	5	6	5	4	7	5	4	4	6	7	3	2	5	1	5	5	1	4	2	2	6	6	4	6	7	7	7	4	4	4	5	5	5	5	6	5	4	6
108	2	25	1	6	2	2	2	2	1	6	6	4	5	4	3	5	6	4	3	7	6	7	7	5	7	7	7	7	7	7	5	7	7	6	7	7	6	7	5	6	7	6	5	5	2	2	5	2	4
109	2	25	2	5	1	1	3	2	2	6	5	7	7	6	6	7	4	7	7	4	5	6	4	7	7	7	5	7	7	7	7	5	5	3	7	6	3	3	5	4	5	4	5	2	6	6	7	6	5
110	2	33	1	2	1	1	1	2	1	4	1	4	2	2	6	1	4	2	5	1	4	1	4	1	2	4	1	1	1	4	1	1	2	3	2	4	4	4	2	1	1	1	2	2	5	3	6	6	7
111	2	39	1	1	5	3	1	2	2	6	7	4	7	6	7	7	3	6	7	4	7	1	4	4	1	4	2	2	1	1	1	3	2	4	4	1	1	5	4	1	1	3	1	2	5	2	3	5	6
112	1	36	1	2	6	3	3	2	2	1	2	1	2	1	3	1	3	3	4	1	3	5	6	3	5	7	5	7	6	3	5	7	7	7	7	7	7	5	7	7	6	7	6	6	7	6	7	5	5
113	2	24	1	3	3	3	3	2	2	7	6	7	7	7	7	7	7	7	7	6	7	7	7	5	6	7	5	7	6	7	5	6	4	7	6	7	6	6	4	5	5	4	4	7	6	5	7	6	4
114	1	32	1	2	2	1	1	2	2	2	4	3	1	3	3	4	4	3	4	2	4	3	1	1	3	5	1	5	4	1	1	2	3	2	1	2	4	3	4	1	2	2	2	1	1	1	4	1	2
115	2	23	1	2	3	1	1	1	1	5	3	4	4	4	6	7	3	3	6	6	2	4	6	2	4	5	3	1	1	5	2	7	5	5	7	6	6	6	7	6	6	5	5	7	5	3	5	1	6
116	2	37	1	1	1	1	2	2	1	2	2	5	5	2	2	3	2	5	2	5	3	2	5	1	1	2	1	2	5	1	5	5	4	7	4	5	5	4	6	3	6	5	4	4	1	3	3	1	3
117	2	19	1	4	5	1	1	2	2	5	7	4	7	2	2	7	4	2	4	4	6	7	7	7	5	6	4	6	6	7	6	5	4	6	3	6	5	4	7	6	4	4	6	6	7	7	7	5	5
118	1	41	2	3	5	1	3	3	2	6	4	6	5	7	6	4	7	4	5	6	4	7	7	5	7	5	5	6	7	7	7	5	7	6	5	3	5	2	7	5	3	4	6	6	6	7	7	4	7
119	1	45	2	4	5	1	1	2	2	4	1	2	1	4	5	2	6	6	6	6	4	3	3	5	5	6	3	1	1	5	5	3	1	2	1	5	3	3	2	5	4	5	1	1	2	4	4	3	1
120	1	40	2	5	1	1	1	3	2	6	4	4	6	6	7	7	7	7	7	7	6	7	7	7	5	7	6	7	5	5	7	7	7	7	7	7	5	6	6	6	5	6	7	6	3	4	6	1	3
121	2	35	2	2	2	1	2	2	2	4	4	4	4	5	1	6	5	5	4	3	6	5	6	7	5	3	7	5	6	2	6	4	3	4	4	5	1	4	4	6	4	4	4	6	5	3	5	6	6
122	1	37	1	2	2	1	1	1	1	7	7	6	5	7	6	7	5	5	7	7	7	6	4	6	7	7	7	5	5	7	7	3	2	4	2	3	1	2	3	5	4	2	4	4	3	5	3	5	1
123	2	24	1	1	5	1	1	2	2	2	1	4	2	5	4	1	2	4	3	4	2	1	1	4	1	2	1	2	3	3	1	2	4	1	1	2	3	4	5	4	2	4	5	2	5	6	5	6	7
124	2	27	2	5	2	2	3	2	2	7	7	7	7	5	7	7	5	7	6	7	5	3	3	3	4	1	3	5	2	2	2	6	7	7	5	7	5	7	7	7	6	4	6	6	6	5	6	5	4
125	2	43	1	2	1	1	2	2	2	6	7	7	6	4	5	4	6	7	6	6	7	4	1	2	5	6	6	6	2	5	5	6	6	7	6	7	7	4	5	5	5	7	6	6	3	5	4	4	5
126	2	37	2	2	5	1	2	3	1	7	6	6	6	6	7	7	7	7	6	7	7	6	5	7	4	5	6	7	7	5	4	2	1	2	2	2	1	2	4	4	2	2	1	1	3	2	5	5	5
127	2	36	2	2	1	1	1	3	2	6	3	7	3	7	4	6	4	7	4	3	3	1	2	1	4	2	1	2	1	3	2	3	2	3	2	5	2	4	1	2	2	2	3	2	6	6	6	6	7
128	2	20	1	5	3	1	3	2	2	4	3	6	5	1	6	3	6	3	2	6	4	7	6	5	7	7	6	5	7	6	6	1	1	3	2	2	2	1	3	3	1	1	2	2	3	1	5	2	1
129	1	18	2	5	3	3	3	3	2	4	4	2	4	2	6	1	3	3	3	5	6	7	6	7	7	7	7	6	7	7	6	4	6	5	2	5	4	3	4	4	3	3	2	1	7	7	7	5	6
130	1	48	1	3	2	3	3	1	2	6	6	4	4	7	6	5	7	7	6	7	7	1	4	1	1	2	2	4	2	1	2	5	6	6	5	6	4	7	5	4	4	6	5	4	3	5	1	3	2
131	2	48	1	2	2	2	1	2	1	2	2	3	1	3	2	3	2	3	4	2	1	1	2	1	1	1	2	2	1	1	1	4	2	3	1	1	2	2	4	4	4	4	4	2	4	5	4	6	4
132	2	26	2	4	5	3	1	2	1	7	6	6	7	5	7	7	7	6	7	5	6	7	7	7	7	7	7	7	7	7	7	5	4	4	3	4	7	3	5	7	7	4	4	5	7	5	6	5	5
133	2	44	2	1	5	2	2	2	2	1	2	4	1	2	2	2	2	3	1	2	1	3	2	5	2	3	1	1	2	1	1	2	2	2	1	1	3	2	4	4	3	2	2	1	1	1	1	1	3
134	1	30	1	5	2	2	1	2	2	4	2	2	4	6	4	1	4	5	5	1	3	2	1	1	3	5	1	1	4	4	3	2	3	4	2	3	2	1	5	3	4	1	2	4	5	3	2	6	1
135	1	22	1	4	2	3	1	2	1	2	1	4	1	3	4	3	2	1	5	1	2	1	4	3	1	2	1	4	4	1	3	4	2	5	3	4	2	6	4	5	5	4	3	6	1	4	1	4	2
136	2	29	2	2	4	1	3	1	2	1	2	3	2	2	2	2	1	1	4	4	4	2	1	3	2	1	3	5	5	2	1	1	2	4	2	2	4	4	2	3	2	2	2	3	1	2	2	1	1
137	2	38	2	5	2	3	1	2	2	7	6	7	7	6	7	6	7	6	5	7	7	5	3	6	5	6	7	5	2	6	5	5	5	5	5	3	5	6	6	6	5	3	6	5	5	5	2	6	6
138	2	19	2	6	6	2	2	1	1	1	5	4	2	4	1	1	5	2	1	5	4	2	5	4	3	1	1	1	5	1	4	3	2	4	1	5	1	4	5	1	2	3	5	2	7	7	7	7	7
139	2	34	1	2	3	3	1	2	1	5	7	3	7	6	3	6	3	5	7	6	4	4	6	6	1	4	3	4	4	5	5	3	5	3	5	2	2	2	3	3	1	3	2	1	6	5	3	7	6
140	1	32	1	4	6	2	2	2	2	6	6	5	7	7	6	6	7	7	5	7	5	5	5	6	6	5	5	6	6	3	4	4	4	3	6	5	6	6	4	3	4	6	4	4	5	6	7	5	5
141	1	39	2	4	6	1	3	3	2	7	7	7	7	7	7	7	7	7	7	7	7	5	2	2	7	5	5	7	6	4	7	6	7	6	7	6	6	5	5	7	7	7	6	5	5	6	7	3	4
142	2	29	1	2	1	2	1	1	1	6	4	4	7	7	3	6	7	7	7	4	3	3	1	3	1	5	5	4	5	1	5	4	2	6	5	4	1	5	4	6	3	5	6	3	6	5	7	7	4
143	1	37	1	2	3	1	3	2	1	5	7	4	7	1	4	4	2	6	7	5	7	3	5	4	5	1	1	1	2	3	3	5	3	4	6	6	4	5	5	6	3	5	3	6	2	3	1	1	3
144	1	43	2	2	2	2	3	2	2	6	7	5	7	7	7	7	5	5	4	6	7	7	7	7	6	6	7	6	5	5	5	6	4	5	7	7	7	4	6	6	5	5	6	4	7	7	7	7	7
145	2	29	1	6	3	1	1	2	2	7	7	6	7	7	7	6	6	6	7	6	6	7	5	7	7	7	6	7	6	5	7	7	7	6	6	7	6	7	5	7	7	5	6	7	7	7	6	7	6
146	1	34	1	3	2	3	3	2	2	6	7	6	7	6	7	7	7	7	6	6	6	2	2	1	2	2	5	1	1	3	1	5	3	6	5	5	4	5	6	4	5	2	3	6	2	1	4	2	3
147	2	37	1	3	5	1	3	2	2	7	7	7	6	7	7	7	7	6	7	6	7	3	5	4	4	5	4	2	2	5	2	7	6	6	5	6	7	7	7	7	5	7	6	6	7	6	6	5	7
148	1	30	1	2	3	2	2	1	1	4	5	6	6	3	6	2	4	4	5	2	4	3	5	2	5	1	5	5	4	5	4	4	6	5	3	4	2	6	4	3	5	3	3	3	7	6	5	5	7
149	2	41	2	2	5	3	3	3	2	5	6	6	2	7	7	6	7	6	3	5	5	5	7	3	6	7	5	6	6	6	5	5	3	3	6	3	5	3	4	5	3	4	4	3	5	1	6	3	5
150	2	23	1	2	6	1	1	2	2	1	1	2	3	4	2	1	2	3	2	1	3	1	2	3	1	2	1	1	4	1	4	4	2	5	4	4	3	4	1	4	3	4	1	4	1	3	2	3	2
151	1	33	2	2	4	1	1	1	1	1	2	4	3	1	2	4	3	3	4	4	4	2	2	2	3	3	5	1	2	3	1	3	5	5	5	2	4	4	5	4	2	5	4	3	5	4	5	5	5
152	2	26	1	2	3	3	1	2	1	5	7	5	5	4	2	2	2	6	5	5	4	1	3	1	1	3	1	4	2	2	1	2	2	2	1	4	4	3	1	1	2	1	1	5	1	3	3	3	1
153	2	34	1	5	2	1	3	2	2	6	5	6	3	7	5	7	7	3	5	5	6	7	7	7	7	7	7	6	5	7	7	3	2	2	4	3	2	2	1	1	3	5	5	3	2	5	4	4	1
154	1	30	1	2	1	1	1	1	2	2	4	1	3	5	4	2	2	3	2	3	1	5	4	4	5	6	3	7	5	6	6	5	5	5	4	5	5	5	5	5	2	6	5	6	5	7	5	6	4
155	1	39	1	1	2	1	3	1	2	4	3	5	3	1	2	1	5	5	5	1	5	6	5	6	5	6	4	7	6	7	7	2	2	3	4	1	1	4	3	2	2	3	4	2	5	4	4	3	5
156	2	18	1	3	2	1	3	1	2	2	3	2	2	2	3	4	4	1	1	4	2	2	1	2	2	5	1	1	2	3	4	3	1	1	2	3	3	4	2	2	1	2	1	4	1	4	2	1	1
157	2	39	1	2	6	2	2	1	2	3	5	3	4	5	1	5	4	5	2	5	4	5	4	2	7	4	3	4	6	3	5	4	5	5	4	4	3	3	3	4	6	3	4	6	2	2	2	1	4
158	1	32	2	3	5	2	1	2	1	4	7	2	3	4	4	6	7	6	3	2	5	4	1	2	4	5	6	4	4	1	3	3	3	4	3	4	4	5	5	2	1	3	1	3	5	6	4	3	3
159	2	44	1	5	1	3	2	2	2	7	7	7	7	6	6	7	7	6	6	7	7	5	7	7	3	5	3	6	3	3	6	7	7	7	6	6	7	5	6	7	6	7	7	6	7	6	5	7	5
160	1	18	1	2	6	1	1	2	2	7	7	7	7	6	6	7	7	7	7	7	5	7	7	7	5	7	7	6	7	7	7	6	6	4	6	5	7	7	4	6	6	6	6	6	5	4	4	6	6
161	1	41	1	2	2	1	1	2	1	6	7	7	5	6	7	4	6	7	7	4	5	1	1	1	4	2	2	2	3	1	1	5	5	7	4	4	6	6	3	6	4	6	6	6	1	4	4	2	4
162	2	34	1	1	2	2	1	1	1	3	5	5	1	5	5	4	2	1	5	3	6	1	4	2	3	2	1	2	1	1	2	2	1	2	3	2	4	2	4	1	4	4	4	2	3	1	3	5	4
163	1	46	1	3	1	3	1	3	1	7	4	7	4	5	6	7	5	7	7	7	7	4	5	7	3	3	6	6	1	6	3	5	5	6	5	6	5	3	4	6	6	3	5	3	5	5	6	5	6
164	1	49	2	2	6	3	3	1	2	7	7	7	7	7	7	7	7	7	6	7	6	7	7	6	7	7	7	7	7	5	7	6	4	6	7	6	6	4	6	5	5	4	5	5	4	5	4	6	2
165	2	29	2	3	5	1	1	1	1	4	3	6	3	2	6	4	4	6	1	2	4	6	6	3	3	6	4	7	3	6	3	4	2	5	5	4	1	4	4	3	3	2	5	1	3	3	4	3	3
166	1	19	2	2	1	1	1	2	1	5	7	3	7	6	3	6	3	6	5	4	4	1	2	1	4	1	1	1	2	1	1	6	5	6	4	6	5	4	5	7	6	7	6	7	6	4	5	6	5
167	2	23	2	6	5	2	3	3	1	6	6	3	5	7	4	4	7	5	6	6	5	7	5	6	7	7	6	6	7	7	7	7	6	6	5	7	6	6	6	6	7	5	6	7	7	5	5	6	7
168	1	34	1	2	5	2	3	2	1	3	5	1	2	1	2	1	2	1	2	5	4	2	3	1	4	4	4	1	2	4	4	2	1	1	4	1	2	1	2	4	3	2	1	3	7	6	5	7	7
169	2	35	2	2	3	3	1	3	2	7	7	6	6	7	7	7	7	6	6	6	7	7	7	6	7	7	5	7	6	7	7	4	1	3	4	2	2	4	4	2	1	2	3	2	5	5	6	5	5
170	2	23	1	2	4	3	3	1	1	2	4	2	3	2	5	5	4	3	1	2	5	3	4	1	3	2	4	2	2	2	4	2	2	2	2	2	1	2	1	4	3	3	4	4	2	2	4	5	5
171	1	22	1	5	5	3	3	2	2	7	7	6	7	4	6	7	7	7	5	6	7	7	6	5	5	5	5	5	7	5	7	4	6	3	1	3	5	5	1	3	5	4	5	5	4	3	1	1	3
172	1	23	1	6	4	2	3	2	1	3	2	1	3	1	3	3	1	1	1	5	5	4	6	3	5	4	3	6	2	1	1	6	4	6	5	5	6	5	4	4	4	6	7	4	6	4	7	5	6
173	2	27	2	5	2	1	2	3	2	5	1	6	4	6	4	1	5	5	6	4	4	4	5	1	5	1	1	3	4	1	1	6	3	6	6	3	6	5	4	7	7	7	5	4	7	6	7	7	7
174	1	36	2	2	3	1	1	2	2	5	6	5	6	7	5	5	6	7	6	5	3	5	5	2	4	5	6	2	5	6	2	3	2	3	5	1	2	2	3	3	4	1	2	5	5	3	7	6	4
175	1	25	1	5	2	1	1	2	1	3	5	2	4	4	6	2	1	6	2	6	1	2	1	2	1	2	4	2	4	3	1	1	2	4	2	2	2	2	3	2	4	2	4	2	3	1	1	2	5
176	2	26	2	3	2	1	1	2	2	7	6	7	6	7	6	7	7	7	7	7	7	7	5	5	7	7	5	6	7	7	6	4	4	3	5	1	3	2	5	5	5	2	5	1	5	3	5	6	4
177	2	38	2	6	2	1	1	1	2	5	5	4	5	3	3	6	2	4	6	4	5	3	1	1	1	1	4	3	4	2	5	4	6	6	3	4	5	6	2	5	6	5	6	6	4	6	1	2	1
178	2	23	2	5	5	3	1	1	2	7	7	7	7	7	7	7	7	7	7	7	7	7	7	7	7	6	7	7	7	5	7	7	6	7	7	7	7	7	6	7	6	7	7	6	5	2	7	2	2
179	1	24	1	5	3	3	3	2	2	2	3	1	4	2	1	3	5	2	2	4	1	1	3	2	4	2	4	2	4	3	2	3	1	4	2	1	4	5	1	4	2	2	4	3	1	3	3	1	3
180	2	19	2	6	2	1	1	3	1	7	7	5	7	7	7	6	7	6	7	4	7	5	3	4	2	2	4	5	5	7	6	6	7	4	5	5	6	5	6	6	7	5	7	7	5	6	5	6	7
181	2	32	2	2	2	3	3	2	1	3	3	2	2	2	2	2	2	6	2	2	3	6	7	5	7	5	6	4	4	4	4	1	3	4	3	1	1	2	2	1	1	4	2	3	7	6	6	7	7
182	2	28	1	2	5	3	3	1	1	7	7	6	7	6	6	6	6	7	7	6	7	6	7	4	7	7	7	5	7	4	4	6	6	6	5	6	6	7	7	7	6	4	7	5	7	6	5	7	5
183	2	40	2	7	2	1	3	3	2	2	2	2	1	2	2	4	1	4	3	2	4	6	7	7	6	6	5	7	7	7	7	4	2	5	5	6	2	6	5	3	4	5	5	5	3	2	1	1	5
184	2	49	2	4	6	1	3	2	2	6	7	7	4	7	7	5	5	7	7	6	4	6	7	5	6	6	6	6	7	5	7	4	2	4	5	2	6	2	4	6	2	1	2	4	7	6	5	7	7
185	1	48	1	2	3	2	3	3	2	3	6	5	5	6	2	4	4	6	3	5	5	7	7	7	6	7	7	7	6	7	7	6	6	7	7	7	4	5	5	4	5	5	4	6	6	4	6	6	4
186	1	38	2	2	1	3	3	1	2	3	2	1	5	5	6	1	4	5	2	3	5	4	5	6	5	4	6	4	6	1	3	5	5	5	6	4	5	4	6	6	2	7	6	6	5	5	6	6	5
187	1	27	1	6	6	3	3	2	2	1	1	3	5	4	2	4	5	5	2	1	4	4	1	5	6	5	3	3	6	5	7	4	2	2	4	4	5	2	2	2	5	2	1	4	6	4	6	7	6
188	1	33	1	5	5	3	3	3	2	6	5	4	5	3	4	7	5	7	4	5	4	2	1	1	1	2	1	5	1	1	1	6	4	7	5	7	6	5	6	5	5	7	7	6	3	5	1	5	1
189	2	18	2	6	4	2	3	2	1	6	4	5	4	7	7	7	7	7	7	5	4	7	5	6	7	7	7	7	7	7	7	6	4	7	6	7	4	5	6	6	5	6	4	6	7	7	7	5	6
190	1	41	1	2	4	3	3	2	2	7	6	7	6	7	7	6	7	6	6	7	6	7	7	7	7	7	5	6	7	7	7	4	3	6	3	4	2	6	6	2	1	1	4	5	5	5	3	5	6
191	1	34	1	2	2	3	1	1	1	3	2	1	1	1	2	1	1	4	3	2	4	2	1	2	2	5	5	4	1	1	5	4	5	5	6	5	5	1	3	4	5	3	3	5	4	5	6	1	2
192	2	32	1	6	5	3	1	2	2	7	7	6	7	6	7	7	7	7	7	7	6	6	7	7	5	6	7	7	5	5	7	5	4	6	4	5	4	5	3	5	6	4	6	4	6	5	6	6	7
193	2	33	2	5	6	1	3	1	2	6	5	5	6	6	4	6	7	3	6	4	7	3	1	3	4	1	2	1	2	3	3	7	6	6	6	5	7	6	6	7	6	6	5	6	3	6	6	2	3
194	2	20	2	1	4	1	2	2	2	7	7	7	5	7	7	7	7	7	7	7	6	6	6	5	4	7	7	4	4	6	5	5	7	7	6	5	7	5	5	4	4	7	7	5	5	5	5	5	7
195	1	43	2	5	2	1	1	3	2	6	6	5	7	7	7	6	7	6	7	7	5	7	7	7	7	5	7	6	7	7	5	7	7	6	6	7	7	7	7	6	7	7	7	6	7	7	7	7	7
196	1	44	2	5	2	1	1	3	2	5	7	5	7	3	7	2	7	6	3	6	7	5	7	7	6	3	4	5	7	3	5	5	6	6	4	5	4	5	6	7	4	5	3	7	7	7	6	7	6
197	2	26	2	4	4	1	2	3	1	7	7	7	7	7	7	7	7	7	7	6	6	7	5	5	6	7	5	6	6	7	7	2	2	4	4	3	2	3	4	1	3	4	3	2	7	7	6	6	7
198	1	25	2	2	6	2	1	2	2	7	6	7	6	6	7	5	7	7	5	5	5	1	1	1	1	1	2	2	3	3	4	7	7	6	6	5	6	6	7	6	7	6	7	6	1	3	5	1	1
199	1	29	1	7	3	2	1	3	1	1	3	4	2	3	1	1	1	3	3	1	1	3	3	4	2	5	5	5	5	1	3	4	4	5	5	3	3	4	1	3	5	2	5	2	1	1	2	2	2
200	2	40	1	3	5	3	2	2	2	7	7	7	7	7	7	7	7	7	5	6	7	5	3	4	7	6	5	6	4	7	6	5	6	4	6	4	6	7	7	5	6	5	3	5	3	1	4	4	2
201	1	24	1	1	5	1	1	2	2	2	5	4	4	5	4	5	2	5	2	2	2	6	5	5	3	5	4	5	3	5	3	5	3	5	4	6	4	5	4	2	7	4	7	5	5	3	3	4	4
202	2	46	1	5	1	1	1	1	1	4	5	3	6	6	3	5	5	2	6	5	6	2	1	5	1	1	3	5	3	3	5	5	5	7	7	7	4	4	5	4	6	5	7	4	4	5	5	4	2
203	2	32	1	2	6	3	2	2	2	5	1	6	4	7	3	5	1	2	5	6	5	1	1	2	1	3	2	4	4	1	1	2	4	2	2	1	1	1	4	1	4	3	1	2	4	6	6	6	5
204	1	43	1	7	6	3	1	2	1	4	5	5	3	2	5	4	6	1	6	1	2	4	3	5	6	3	6	4	4	4	4	6	5	4	6	5	4	5	5	5	5	7	5	7	5	5	5	6	3
205	1	48	2	1	2	3	1	2	1	2	1	5	3	3	4	5	1	1	4	5	3	3	2	4	2	3	4	6	4	3	3	4	4	3	6	6	4	2	5	3	2	4	6	5	4	1	4	2	2
206	2	34	2	3	2	1	1	2	2	1	4	1	4	2	3	2	5	3	1	2	3	7	7	6	7	7	7	7	7	5	7	7	7	6	6	7	7	6	6	6	6	5	7	7	5	5	6	7	3
207	1	19	1	2	1	1	1	1	2	1	1	2	1	3	1	2	1	1	2	5	1	2	2	5	5	5	2	1	2	3	2	5	6	4	6	3	4	5	5	5	4	6	5	6	2	2	2	5	2
208	2	22	2	2	5	2	1	2	2	4	1	1	2	6	2	6	1	6	2	4	6	7	7	5	6	7	7	5	7	6	7	5	4	4	7	7	6	3	5	5	5	4	4	7	7	7	7	7	7
209	1	30	2	6	5	3	3	1	2	1	2	1	1	1	4	2	2	3	2	2	2	3	1	5	4	3	2	5	1	3	5	1	1	4	4	1	1	4	3	1	1	4	4	2	4	3	3	6	4
210	2	45	2	2	2	3	3	2	1	2	3	3	1	2	1	2	5	3	3	1	3	1	2	2	2	4	1	2	2	1	4	5	5	3	6	4	3	5	5	4	5	4	4	6	5	1	4	7	5
211	2	42	1	5	3	2	2	3	2	7	7	7	7	7	5	7	7	7	6	7	7	7	5	7	7	7	7	5	7	7	5	6	7	4	6	7	4	4	4	6	6	7	6	7	7	7	6	7	7
212	1	34	2	5	5	3	2	3	2	7	6	7	6	7	6	6	7	7	6	7	7	7	7	6	5	6	7	7	7	7	5	7	7	7	7	5	6	7	6	7	6	6	5	5	2	3	4	5	3
213	1	43	1	1	1	2	1	1	2	5	5	5	3	5	6	1	5	4	6	6	3	4	2	5	6	5	2	2	5	4	2	1	2	1	4	2	1	1	4	3	3	1	2	1	1	4	4	2	4
214	1	41	2	2	2	2	1	2	2	5	6	7	3	4	5	6	2	4	3	3	5	7	7	7	7	6	7	7	5	7	7	2	1	4	2	2	2	2	2	1	2	4	4	2	5	4	5	4	6
215	1	34	1	3	2	1	1	2	1	2	1	4	4	2	4	2	3	3	4	3	5	1	3	1	2	4	2	1	4	2	2	3	4	5	5	5	4	4	5	5	4	4	4	1	1	2	2	2	3
216	1	36	2	3	3	3	3	2	2	6	7	5	6	7	6	4	6	5	6	7	6	3	6	4	5	5	6	4	5	2	1	2	2	5	2	5	1	3	1	1	4	2	1	1	7	7	7	7	7
217	1	36	2	2	2	1	3	1	2	6	7	6	7	7	7	7	5	7	6	6	5	2	5	1	4	1	2	2	3	1	1	4	3	2	6	5	5	2	6	2	2	6	5	5	1	2	1	2	3
218	1	40	2	2	4	2	2	1	2	3	1	5	2	1	1	3	2	3	1	6	2	2	1	2	4	4	2	5	4	1	5	1	2	3	4	3	3	4	4	1	2	2	2	2	2	2	3	3	1
219	2	29	1	2	3	3	1	2	2	3	1	3	1	1	5	3	1	3	3	1	1	1	4	1	2	1	2	1	2	1	2	2	3	2	4	4	4	2	3	4	1	2	4	4	4	5	2	6	5
220	2	42	2	1	2	1	3	1	2	4	3	2	6	5	2	5	4	6	4	3	4	4	3	6	6	5	5	5	5	4	5	3	2	4	5	3	2	5	4	1	5	2	2	1	3	3	3	1	2
221	2	19	2	3	5	3	1	1	1	7	6	7	6	7	6	7	7	5	7	7	7	5	1	5	4	4	6	1	6	5	7	4	5	5	5	6	3	3	1	4	4	2	5	4	7	7	6	6	6
222	1	29	2	2	4	3	2	2	2	6	7	7	7	7	4	3	6	7	5	7	6	5	3	6	4	3	2	5	5	2	3	3	3	4	1	3	3	5	5	4	2	1	1	5	5	5	6	5	2
223	2	49	2	4	1	1	1	2	1	6	7	6	5	6	7	4	7	5	4	6	4	4	5	4	1	5	2	1	5	6	2	1	1	1	2	2	3	1	2	2	2	1	2	1	7	5	7	7	6
224	1	19	1	2	2	1	1	1	1	3	6	1	2	2	5	2	5	2	5	3	1	3	4	6	1	4	4	2	4	5	5	7	5	6	7	6	5	6	7	7	7	6	6	6	6	3	5	7	7
225	1	38	1	6	5	3	1	3	2	7	7	7	7	6	7	6	7	6	7	7	6	7	7	6	6	5	7	7	7	7	5	6	6	4	4	6	4	7	6	6	4	5	6	7	6	7	6	5	5
226	2	25	2	4	6	1	2	1	2	7	7	6	7	7	7	7	6	7	5	7	7	7	6	7	7	5	6	7	6	7	7	4	2	1	5	6	1	6	2	4	5	4	1	4	4	3	5	6	4
227	1	36	2	2	2	1	1	1	2	2	2	3	1	5	5	1	2	1	2	5	4	7	5	7	5	5	7	6	6	7	7	3	3	1	1	4	4	5	4	5	5	2	2	4	6	5	4	3	5
228	1	37	2	2	1	1	1	2	2	1	2	2	2	2	4	4	1	2	3	1	1	6	5	3	6	7	4	6	7	4	7	2	3	2	1	1	1	3	4	1	4	2	2	4	2	2	2	1	5
229	1	41	2	3	5	1	1	2	1	6	3	4	5	2	7	4	4	7	6	3	7	6	6	7	6	4	5	6	7	5	6	7	6	7	6	7	6	6	7	5	6	6	6	6	6	6	7	7	7
230	1	45	2	2	5	1	1	1	1	7	7	6	7	7	7	5	7	7	7	7	7	2	4	4	4	2	1	1	3	5	5	2	2	3	2	2	1	2	4	3	2	2	2	1	1	3	1	4	2
231	2	25	2	2	5	1	3	2	2	6	7	4	7	7	6	6	6	4	6	6	7	2	4	3	2	2	2	2	2	3	3	6	4	7	6	4	6	6	6	6	7	6	5	7	1	1	4	2	3
232	1	26	2	5	6	3	2	2	2	5	6	6	2	7	4	6	4	6	6	3	3	6	5	7	7	4	6	5	5	6	7	6	7	7	5	6	5	4	7	4	6	6	5	7	7	7	6	7	7
233	2	25	2	4	2	1	3	2	1	2	1	2	1	3	1	3	2	1	2	1	4	2	2	1	3	5	1	2	4	1	3	2	2	1	3	1	2	2	2	4	3	3	1	2	3	3	4	2	2
234	2	39	2	5	2	2	3	3	1	7	6	7	6	7	7	6	4	5	7	5	7	7	5	7	6	7	4	5	6	7	7	7	6	7	6	7	7	7	7	5	5	6	7	5	7	7	6	6	7
235	1	24	2	2	5	1	1	3	2	5	5	3	2	6	7	6	2	6	6	6	6	7	7	7	6	7	6	7	7	7	7	4	3	4	5	3	2	5	4	6	6	5	5	3	7	6	6	6	5
236	1	41	2	2	6	1	3	1	1	4	6	6	5	5	1	4	5	5	2	4	1	5	4	4	4	5	4	4	6	3	6	5	4	2	5	5	4	4	5	7	7	6	4	5	1	3	2	3	2
237	2	32	1	3	2	1	3	3	2	7	7	7	6	6	7	7	7	6	7	7	7	6	7	6	6	7	7	5	5	7	3	6	7	5	4	7	6	7	7	5	6	5	7	5	5	7	5	5	5
238	2	40	1	5	2	1	3	2	1	3	2	2	1	4	2	4	4	1	1	1	1	4	4	6	6	6	5	4	1	3	6	5	7	7	4	6	5	5	5	4	5	5	6	4	6	6	5	5	6
239	1	48	1	2	3	1	1	2	2	2	1	3	3	5	5	4	3	4	4	2	1	6	7	7	6	6	7	7	5	6	4	5	3	7	6	4	7	6	7	4	6	7	7	7	5	6	6	5	5
240	1	36	2	4	3	3	1	1	1	4	7	4	5	6	2	4	2	6	5	7	6	2	5	2	5	2	1	5	4	5	5	4	4	3	2	6	3	5	4	2	4	3	1	4	2	2	1	2	3
241	2	28	1	2	2	2	2	3	2	6	6	6	4	7	5	3	5	3	4	5	7	3	4	4	2	5	1	3	2	5	5	5	4	5	4	6	3	5	5	5	7	4	6	5	5	6	5	4	6
242	2	22	2	2	2	2	3	1	2	4	6	6	3	1	6	5	1	5	3	5	4	3	1	3	4	3	1	1	1	2	1	1	2	2	4	2	2	4	1	2	1	3	2	4	1	2	2	3	1
243	2	49	2	6	3	1	2	2	1	7	7	6	7	7	7	7	6	7	6	7	7	5	5	3	4	3	6	7	6	4	6	6	5	7	6	6	6	5	7	5	7	6	6	7	7	5	7	7	6
244	1	21	2	1	1	1	2	2	2	4	4	2	5	5	6	2	3	6	5	2	4	5	4	6	4	3	5	5	5	7	5	3	3	3	3	1	3	2	2	4	4	5	2	3	2	1	2	3	1
245	2	43	1	2	5	3	1	2	2	5	6	7	3	7	7	5	7	5	5	3	5	7	7	7	6	7	7	7	5	7	7	5	7	6	4	6	6	4	5	7	3	6	5	5	7	7	6	7	7
246	2	43	2	4	1	1	1	1	1	2	5	2	1	2	2	1	1	2	1	4	3	1	4	1	2	2	1	1	3	2	4	4	3	4	5	2	5	1	4	1	1	6	2	4	6	4	5	6	7
247	1	37	1	4	1	1	3	2	1	3	5	5	1	3	5	1	5	1	6	2	6	2	5	2	3	2	1	2	2	3	1	4	2	4	6	4	5	5	2	4	3	3	1	4	2	3	3	3	3
248	1	40	2	2	3	1	1	2	2	6	7	6	7	7	7	5	7	7	7	5	7	2	1	3	4	4	5	2	2	2	5	1	3	1	3	2	1	2	3	1	1	2	2	4	4	1	5	6	5
249	1	44	1	2	1	1	3	3	1	3	5	1	3	5	3	1	1	3	5	2	4	2	2	1	1	3	1	1	2	1	2	4	4	5	5	3	6	5	4	5	5	6	4	3	7	5	6	7	6
250	1	40	2	6	2	1	1	1	2	7	6	6	7	7	7	7	5	7	7	6	7	5	5	5	5	4	4	4	3	5	5	1	4	2	2	2	4	3	2	4	2	4	1	4	5	5	7	7	3
251	2	33	1	3	5	3	3	3	2	7	7	7	5	7	5	5	7	6	7	6	7	4	6	6	2	5	5	6	5	6	4	5	4	4	5	6	5	6	5	3	6	5	6	6	7	7	5	5	5
252	2	26	2	6	2	1	1	2	2	1	1	2	4	3	3	1	4	2	3	4	3	2	3	3	1	4	3	3	3	4	1	5	2	7	3	5	4	5	4	5	4	7	6	7	1	2	2	5	2
253	2	35	1	6	5	3	3	2	2	4	5	6	6	4	2	6	2	2	5	1	1	6	5	5	7	6	7	5	6	5	4	7	6	7	7	7	7	6	6	6	7	7	5	7	5	1	7	5	1
254	1	26	1	3	3	1	3	1	1	7	7	6	7	7	7	7	7	7	5	7	6	2	3	1	1	1	1	4	1	3	2	4	2	1	6	3	6	3	4	4	5	3	5	5	1	4	3	4	1
255	1	31	1	4	3	1	1	1	2	3	5	2	1	3	2	3	6	1	3	2	5	2	1	4	1	1	4	3	2	3	2	2	2	4	4	5	3	4	4	1	3	4	3	1	6	5	3	7	6
256	2	41	2	2	1	2	1	2	1	6	3	5	7	7	6	7	7	7	5	7	5	7	7	7	7	6	7	7	7	5	5	3	5	1	5	2	2	1	4	2	5	3	1	3	4	1	1	6	2
257	1	36	1	2	2	1	1	2	1	3	5	2	4	6	5	3	3	4	5	2	2	2	2	3	5	4	3	4	3	2	5	7	6	7	6	7	6	6	7	6	7	6	5	5	4	5	1	2	6
258	1	38	1	1	1	3	1	1	2	5	6	1	5	3	1	6	1	6	1	3	6	7	7	5	7	6	6	7	7	7	7	2	2	2	3	4	3	1	2	2	5	4	3	1	2	4	3	1	4
259	2	29	1	6	5	3	3	1	2	7	7	7	7	7	7	7	7	7	7	7	7	3	2	5	3	1	3	5	6	1	4	6	5	7	5	6	5	5	5	7	5	4	5	7	7	7	6	7	6
260	1	38	1	2	2	2	2	1	2	5	5	2	4	6	6	6	6	7	7	5	3	5	7	2	3	6	1	6	2	2	5	2	4	2	1	1	1	2	2	2	1	2	2	1	7	7	7	7	7
261	1	33	2	5	2	1	3	2	1	4	6	4	6	6	6	3	3	5	6	6	6	7	5	7	6	7	5	7	7	6	5	7	7	6	6	5	6	7	7	6	7	6	6	5	6	5	7	5	6
262	2	48	2	3	2	1	2	3	1	7	5	7	6	7	7	7	6	7	7	7	7	7	7	5	5	5	7	6	5	7	7	6	7	6	7	7	6	5	7	6	7	7	5	6	1	4	1	2	2
263	2	42	1	3	2	2	1	1	1	5	6	3	5	6	5	5	4	7	4	6	5	5	4	5	4	4	6	5	6	3	6	3	1	3	2	5	2	1	1	5	2	4	1	2	1	4	1	1	4
264	1	29	1	3	2	3	2	2	2	1	4	1	2	2	3	1	2	1	1	1	2	1	2	3	2	4	1	4	2	2	2	4	4	5	1	5	4	2	4	2	5	5	4	4	5	5	4	5	5
265	1	22	1	1	6	1	2	2	2	7	7	7	7	7	6	7	7	7	6	7	6	7	7	7	6	7	7	7	6	7	6	1	4	1	1	1	2	2	2	1	1	2	2	2	1	2	1	2	3
266	1	32	1	2	2	3	1	1	2	2	2	2	2	1	2	4	5	3	1	1	2	5	6	3	3	5	5	5	5	4	3	2	3	2	1	4	2	2	4	3	2	2	4	2	5	6	7	5	6
267	2	21	2	2	5	2	3	2	1	3	2	5	6	4	5	5	3	2	2	3	2	2	4	1	2	2	1	1	4	3	3	5	5	4	7	6	6	4	6	4	6	6	4	7	7	7	5	7	7
268	1	22	1	3	1	1	1	2	1	4	4	1	5	5	4	2	3	3	5	2	2	2	4	5	3	4	2	5	3	5	3	4	6	2	2	1	4	5	3	6	2	1	5	3	4	2	3	5	6
269	2	26	1	5	2	3	3	2	2	3	3	3	2	2	2	6	5	1	1	2	1	4	1	2	6	2	3	2	5	1	3	6	5	7	4	6	7	5	5	7	7	5	7	7	7	6	7	5	7
270	1	22	1	2	3	1	1	1	2	1	2	1	2	2	1	1	1	2	4	3	3	5	7	5	7	5	3	4	5	6	7	5	6	5	6	4	7	3	3	5	4	4	3	4	4	5	6	6	5
271	1	36	2	4	5	3	1	3	2	2	1	5	3	1	1	1	3	4	5	5	3	5	5	3	6	4	5	6	4	4	3	7	7	5	6	7	7	7	6	6	6	7	6	6	1	2	1	1	4
272	1	39	1	2	1	1	3	2	2	3	2	5	2	2	1	2	1	3	5	5	1	5	7	3	6	6	5	4	6	5	3	4	4	5	5	6	5	2	6	5	4	4	4	5	6	5	7	5	5
273	1	24	1	2	5	2	1	2	2	6	7	3	7	4	4	6	5	7	6	5	6	3	5	4	3	1	2	3	4	1	5	5	3	2	3	6	6	2	4	4	6	6	4	4	1	1	1	2	2
274	2	46	2	5	5	2	3	3	2	6	7	7	5	7	7	7	5	7	7	7	7	7	7	6	7	5	7	7	7	5	7	6	7	7	6	6	5	6	7	7	6	7	7	5	7	6	6	7	6
275	1	30	1	2	4	1	1	1	1	2	3	2	2	2	4	3	1	4	2	5	3	5	2	2	5	4	6	4	5	6	4	2	4	1	2	2	2	1	1	1	4	1	3	4	1	3	3	5	4
276	1	33	2	3	3	1	3	3	2	7	7	6	7	5	5	7	6	7	5	7	7	7	7	7	7	5	7	5	6	6	7	6	6	4	6	7	7	7	7	6	6	5	6	6	7	6	6	7	7
277	2	49	1	5	5	1	3	1	2	3	5	2	4	3	5	3	2	5	4	3	1	7	7	7	7	7	7	7	7	6	6	3	5	4	1	4	2	3	5	4	4	1	4	5	6	7	5	4	7
278	1	39	2	2	1	1	1	1	1	6	6	6	5	7	4	7	5	7	6	7	6	2	4	5	1	2	3	2	4	2	2	6	6	6	5	5	4	7	7	4	6	5	6	4	3	5	5	5	2
279	1	32	1	3	3	1	2	2	2	5	7	1	4	1	5	6	1	5	6	4	3	3	1	5	4	2	1	1	2	3	2	4	5	2	4	4	2	2	2	5	6	1	3	3	3	5	5	1	3
280	1	49	1	2	1	1	1	3	2	4	4	6	5	4	3	6	2	6	1	2	1	1	2	2	2	1	4	1	3	1	2	3	2	5	4	3	4	4	2	4	5	4	4	2	1	3	2	1	2
281	2	43	1	4	5	3	1	2	2	1	1	1	3	2	1	2	1	1	3	2	2	1	2	1	2	2	3	1	2	2	1	4	5	3	5	4	3	1	6	5	4	2	2	3	2	4	3	4	1
282	1	33	1	4	5	1	1	1	1	4	3	5	2	1	2	6	4	5	3	6	6	1	2	1	1	4	4	3	4	3	1	1	2	3	2	1	2	2	2	2	2	1	2	2	3	1	5	5	5
283	1	48	2	4	5	1	1	2	2	1	5	2	3	1	3	2	1	3	2	4	4	5	3	6	3	5	6	5	3	6	5	2	4	3	2	1	4	1	1	3	2	3	2	4	5	4	4	5	6
284	2	32	2	6	4	2	3	2	1	6	5	6	7	5	4	5	4	4	6	5	7	6	6	7	6	5	6	5	7	5	5	5	4	4	4	6	6	7	3	6	5	4	3	5	5	3	4	3	5
285	2	44	1	2	1	1	1	2	1	1	1	2	3	4	2	3	4	1	1	2	2	4	4	4	1	5	5	5	1	4	5	2	2	2	2	2	2	4	2	2	1	4	2	3	4	2	5	6	2
286	1	32	1	2	1	1	1	2	1	1	1	2	4	3	4	2	3	4	1	3	3	2	1	1	5	2	1	3	4	1	2	1	4	3	3	3	2	1	1	2	2	4	1	4	1	2	5	3	4
287	1	21	2	2	4	2	2	2	2	7	5	6	6	7	7	5	6	6	7	7	7	7	7	7	7	7	7	7	7	7	7	5	4	5	7	5	4	4	3	2	6	6	7	4	3	4	4	3	4
288	1	21	1	2	5	2	2	1	2	2	1	3	5	5	3	2	2	1	1	3	2	6	6	7	5	7	5	6	7	7	5	2	1	1	1	2	2	1	2	2	4	2	4	2	2	4	3	5	2
289	2	38	2	6	3	1	2	2	2	4	1	3	2	2	5	3	5	2	7	5	5	1	1	2	3	2	2	1	2	1	2	7	7	6	7	6	7	6	7	7	6	7	6	7	4	6	5	6	3
290	1	44	2	5	4	2	3	2	2	7	7	6	6	7	6	6	7	7	6	7	7	7	5	5	6	7	7	7	6	6	6	7	5	7	6	5	5	7	7	6	5	6	7	6	6	7	5	5	5
291	1	38	1	3	3	1	3	2	2	6	5	5	3	7	3	4	6	7	7	5	5	5	5	5	6	3	3	4	6	6	6	5	4	6	5	6	6	3	7	5	3	4	4	5	1	2	1	2	3
292	1	42	1	2	6	1	1	2	2	5	4	4	3	4	7	4	2	6	3	3	2	6	7	5	5	7	7	5	7	6	4	2	4	3	2	1	2	4	1	1	2	4	4	3	3	3	4	3	1
293	1	24	2	2	2	2	1	1	1	3	1	5	3	2	1	2	1	5	3	2	2	2	1	5	1	2	1	1	1	2	2	4	4	2	6	3	6	6	5	2	4	4	4	5	5	5	5	3	4
294	1	21	1	1	4	2	3	1	1	1	2	2	2	4	1	3	2	2	2	1	1	5	7	3	7	6	6	5	4	4	3	2	4	4	4	4	2	3	2	5	2	1	3	4	4	6	1	4	1
295	1	46	2	2	2	2	1	1	1	1	4	3	5	2	2	1	4	2	2	2	1	3	5	1	2	3	4	4	6	4	1	6	4	6	5	7	6	5	4	5	6	6	5	4	2	5	1	2	2
296	1	43	2	4	5	2	3	2	1	7	5	7	7	7	5	5	7	5	7	7	7	7	7	7	7	7	7	7	6	6	7	5	6	5	5	5	4	6	6	3	6	7	7	5	3	5	4	4	3
297	1	48	2	6	4	2	1	2	2	3	4	1	5	2	2	3	4	6	1	4	1	4	2	4	5	3	2	6	5	6	3	4	2	3	5	5	1	5	5	1	1	5	4	1	5	7	6	4	6
298	1	24	2	6	6	1	1	3	1	7	7	7	6	7	7	6	6	7	7	7	7	6	6	6	7	7	7	4	5	7	4	6	5	6	5	5	6	6	7	7	6	6	7	6	7	6	7	5	7
299	1	49	2	1	2	1	2	2	2	3	4	1	6	2	2	2	1	6	3	5	1	4	4	5	6	5	4	2	6	3	4	4	4	5	5	5	5	1	4	1	2	1	5	6	5	5	4	7	4
300	2	48	2	1	2	3	2	1	2	7	6	7	7	7	7	5	6	7	5	7	5	5	4	1	5	6	4	5	3	2	3	5	3	6	3	6	4	3	4	4	4	3	4	6	4	5	6	4	4
301	1	24	2	2	5	1	3	2	2	5	7	6	4	6	6	6	6	6	2	7	2	6	5	5	7	6	7	6	7	7	5	6	4	6	6	6	7	7	7	6	4	5	7	5	6	5	3	3	3
302	2	38	1	4	1	1	3	3	1	7	7	5	6	5	6	7	7	7	7	7	7	2	3	1	5	3	4	1	2	2	1	6	6	6	6	7	5	5	4	7	7	4	5	4	3	4	3	5	3
303	2	30	2	5	2	3	1	2	1	4	5	3	3	6	5	3	1	5	3	1	4	4	3	6	5	2	6	1	2	6	5	2	1	2	4	3	4	4	2	4	2	4	2	5	2	2	1	3	1
304	1	19	1	6	3	1	1	1	2	2	4	3	1	1	3	1	2	1	3	1	5	6	7	7	6	6	6	5	6	5	3	2	4	1	1	4	4	2	1	5	5	1	2	4	1	4	2	1	1
305	1	36	1	2	2	1	1	1	1	2	2	3	5	3	4	1	3	1	1	4	2	4	6	1	6	5	3	5	6	6	6	2	1	3	4	4	3	2	2	3	3	1	1	2	3	2	4	6	3
306	2	30	2	2	2	1	1	2	2	5	1	4	6	5	1	2	6	7	3	6	6	4	5	3	3	4	5	4	1	3	5	5	4	7	5	4	6	6	6	5	7	4	6	4	6	7	5	7	7
307	1	23	2	5	1	2	1	3	1	2	2	1	4	1	3	4	2	4	5	3	4	5	3	7	7	6	4	1	2	2	4	5	5	4	5	4	4	6	6	4	2	3	3	7	5	6	6	7	4
308	2	43	1	5	2	2	1	2	2	5	4	6	6	7	7	4	4	7	5	5	7	4	4	4	2	6	3	5	1	4	4	2	1	1	2	3	2	2	1	1	5	4	4	1	5	6	5	6	6
309	1	19	2	2	4	2	1	1	1	2	2	3	2	3	4	1	2	2	1	2	1	7	7	7	7	7	6	7	6	5	7	7	7	7	5	5	7	6	6	6	6	5	6	6	6	7	7	6	7
310	2	46	1	3	3	1	1	2	2	1	3	2	2	1	4	2	2	1	1	2	1	4	3	6	5	1	2	5	7	5	2	2	2	2	3	1	3	4	1	2	4	5	4	5	4	5	6	6	1
311	1	30	2	6	5	3	3	2	2	7	5	6	5	7	7	7	7	7	7	7	7	6	5	7	7	6	4	5	6	7	7	7	7	6	6	5	6	5	5	6	7	7	6	6	5	5	3	4	6
312	2	44	1	3	2	3	3	2	2	1	2	4	3	1	1	1	2	3	3	4	2	3	2	1	2	1	5	2	5	2	1	2	4	3	4	1	2	2	2	2	4	4	4	3	3	1	4	2	6
313	2	28	1	2	4	1	3	3	2	6	6	7	7	6	5	4	6	4	7	7	5	7	5	7	6	5	5	6	6	5	7	6	6	6	6	5	5	6	4	5	7	7	4	5	3	5	4	5	2
314	1	36	2	2	1	1	2	1	1	3	2	1	4	5	5	1	2	3	4	5	5	4	4	4	2	2	5	5	5	5	2	2	3	4	4	1	4	4	1	2	1	1	4	4	2	2	2	2	4
315	2	20	1	6	4	3	1	2	2	3	4	3	2	1	4	5	3	5	5	3	2	7	7	7	7	7	7	7	7	7	7	1	2	4	3	4	3	3	3	2	4	1	3	3	5	3	4	2	5
316	2	33	1	4	5	1	1	2	1	4	6	6	6	4	6	6	3	2	5	3	5	4	3	4	2	1	5	4	5	3	5	4	6	2	6	3	6	2	4	2	2	6	4	5	5	2	6	6	4
317	2	49	2	2	2	1	3	3	1	7	7	6	7	7	7	7	5	6	6	7	7	7	7	7	5	7	5	5	5	5	7	5	2	2	7	3	4	4	6	4	5	5	6	6	7	7	5	5	7
318	2	31	2	2	5	1	3	2	2	7	7	7	6	7	7	7	7	5	6	6	5	7	6	7	6	6	6	5	5	7	7	4	2	4	6	6	5	4	5	5	5	4	1	2	6	6	7	6	7
319	2	19	1	3	2	1	1	3	2	7	7	7	7	7	7	7	7	7	5	7	7	7	7	6	7	7	5	7	6	7	6	7	7	7	7	5	7	7	5	6	6	6	6	7	4	4	1	3	5
320	2	46	1	3	5	1	1	1	2	3	5	3	5	3	6	3	5	5	4	2	2	5	6	7	7	4	6	5	5	5	3	3	2	1	2	4	2	5	4	4	1	2	4	3	1	2	1	3	4
321	2	43	2	6	3	3	3	2	2	6	7	7	6	4	4	7	7	7	7	6	6	7	5	7	7	7	7	7	5	7	7	5	7	4	6	6	4	5	4	4	3	5	4	7	7	6	6	7	6
322	1	30	2	5	2	1	3	1	2	5	6	6	5	4	6	3	4	4	6	6	1	1	1	3	1	2	1	4	2	4	4	2	5	4	2	1	2	4	3	2	4	1	4	4	7	6	7	5	7
323	2	25	1	6	2	1	2	2	2	4	4	3	5	6	3	6	1	2	2	1	5	4	5	1	2	1	4	1	5	5	4	5	3	7	5	6	4	5	7	3	5	4	5	7	5	4	7	3	3
324	2	45	1	2	1	1	1	1	1	1	4	2	2	2	2	3	2	4	2	3	5	5	7	6	2	2	7	5	2	5	5	6	7	5	6	4	4	7	4	7	6	5	6	6	4	1	3	3	5
325	2	26	1	1	3	2	1	2	1	3	5	4	3	4	4	1	1	2	2	3	6	4	6	5	3	1	3	5	3	3	2	1	1	1	1	1	1	2	4	3	4	3	3	2	1	4	1	1	3
326	1	27	1	3	3	1	3	1	1	4	1	2	4	4	3	5	2	2	2	6	6	1	2	1	2	3	2	3	2	1	4	6	5	6	5	4	5	7	6	7	5	5	7	5	3	4	2	2	4
327	2	32	1	4	2	2	3	1	2	2	4	4	2	5	2	4	3	5	5	5	2	5	4	4	2	3	4	7	2	6	4	5	4	3	6	6	6	6	6	6	6	2	5	5	6	6	5	5	7
328	2	44	2	5	5	1	3	3	1	1	5	5	2	1	1	1	1	4	2	2	5	4	5	2	2	3	6	5	6	1	2	3	1	4	5	2	2	5	5	5	2	4	5	4	4	1	6	6	2
329	2	19	1	7	1	3	1	1	1	7	7	7	7	6	7	6	6	7	7	7	5	5	7	5	6	7	6	5	7	2	6	4	6	6	5	5	5	2	4	2	4	4	5	3	6	5	7	7	5
330	1	44	1	6	5	1	3	2	2	3	3	5	5	5	4	1	6	5	5	5	6	4	5	1	5	4	5	5	1	1	2	1	2	1	4	3	1	2	2	1	4	4	1	2	3	3	1	5	5
331	1	42	1	1	1	1	3	3	1	6	6	7	7	6	5	7	7	6	7	5	7	4	3	2	1	4	6	5	5	3	2	4	6	4	2	4	3	2	5	3	2	6	5	5	3	1	5	1	4
332	1	44	2	7	5	3	1	3	2	7	7	6	7	6	7	7	7	6	5	4	4	3	1	2	3	3	5	5	3	4	2	7	7	6	7	7	7	6	7	6	6	6	7	7	5	6	6	7	4
333	2	42	2	2	5	2	1	3	2	3	5	3	2	3	4	1	2	4	1	5	4	6	7	4	4	5	5	7	7	5	6	6	7	6	6	6	7	5	4	5	6	6	6	4	6	4	6	7	7
334	2	32	1	3	4	1	1	2	2	6	5	6	6	7	4	7	7	4	7	7	7	1	2	4	2	1	1	3	3	2	5	6	7	5	6	6	6	5	6	6	6	7	4	4	6	6	4	6	7
335	2	24	2	7	6	1	1	3	1	5	6	5	6	5	3	5	4	7	3	4	5	5	3	5	6	3	3	5	7	6	5	7	6	5	5	5	6	7	7	7	7	6	5	7	5	5	4	2	5
336	1	45	1	1	4	1	1	2	2	7	6	7	6	6	7	7	7	7	6	6	6	3	1	5	1	5	4	5	1	5	2	4	4	3	1	1	6	3	4	2	2	4	5	6	1	2	2	1	1
337	2	34	2	6	1	2	1	2	2	6	6	5	7	5	6	6	7	7	7	7	6	3	5	2	5	5	3	2	4	6	5	1	1	2	4	1	2	4	2	3	1	2	2	4	3	4	3	5	5
338	2	40	2	1	3	3	1	2	1	2	4	3	2	2	4	2	1	1	3	3	2	6	4	4	5	5	3	6	3	4	6	6	7	4	5	6	7	7	4	5	5	4	4	6	6	5	7	5	6
339	1	27	1	6	2	2	1	2	2	5	2	5	3	6	2	3	6	4	6	7	4	2	4	3	1	1	2	3	2	2	4	4	4	4	4	2	1	4	2	5	5	5	5	4	4	1	6	2	4
340	1	49	1	2	1	1	1	1	2	1	2	1	1	4	4	1	2	3	2	2	2	3	1	4	3	4	2	4	5	1	5	4	4	5	4	6	4	3	2	5	3	2	4	3	6	7	6	6	6
341	2	49	2	1	3	1	1	1	1	4	5	6	6	1	7	2	6	5	3	4	5	2	2	2	1	1	1	4	1	1	1	3	4	5	5	4	2	2	3	1	4	2	4	2	5	4	4	6	6
342	1	24	2	5	6	1	3	1	2	6	7	6	6	6	7	7	5	5	6	5	4	1	1	3	1	2	2	2	3	2	1	4	4	6	5	2	1	1	6	4	3	4	3	3	7	7	7	7	7
343	1	48	2	5	1	1	1	1	1	3	1	4	4	2	2	5	1	6	3	2	3	3	3	3	5	4	2	2	5	5	3	1	2	4	2	4	2	1	1	2	1	3	4	2	2	5	1	5	2
344	1	32	1	3	2	1	1	1	2	1	1	3	1	3	4	4	1	2	3	4	2	6	4	3	6	4	6	7	4	5	5	2	2	4	1	2	1	3	2	3	1	2	1	2	3	1	2	5	3
345	1	24	1	4	1	3	1	1	1	4	2	2	3	5	5	4	3	4	3	1	2	3	3	1	4	3	5	2	3	6	1	3	3	3	2	4	3	1	4	5	2	2	3	5	1	2	1	1	2
346	2	46	2	6	5	2	1	2	1	6	7	6	6	6	6	4	4	5	7	5	3	5	4	7	7	4	2	4	3	7	6	5	6	3	4	4	5	6	5	7	6	3	6	3	7	7	6	7	7
347	2	22	2	2	5	1	3	3	2	6	7	7	7	6	7	5	7	7	7	7	7	5	5	4	7	5	7	5	7	6	5	6	4	5	7	7	7	7	7	7	6	4	6	6	4	6	5	6	3
348	2	49	2	2	5	2	2	1	2	5	6	3	6	2	3	6	5	5	3	7	2	3	1	6	3	4	2	4	3	1	2	3	2	4	5	5	3	5	6	5	5	2	5	5	2	4	3	1	3
349	2	48	2	6	4	3	3	2	2	7	7	6	7	7	5	6	7	7	7	7	6	5	5	4	6	6	6	4	5	5	2	7	5	7	7	7	7	6	7	6	7	6	5	6	1	1	3	2	2
350	2	18	2	2	4	3	1	2	1	1	2	2	2	4	1	2	3	1	4	4	2	2	2	4	3	4	2	5	2	2	2	1	3	2	1	3	2	2	1	2	1	2	2	1	6	5	6	6	4
351	2	27	2	3	5	1	3	1	2	3	1	5	6	1	5	4	1	5	3	2	2	6	5	5	5	4	6	5	5	7	6	7	7	7	6	6	7	7	6	6	5	7	6	5	6	4	6	7	5
352	2	18	1	6	2	1	3	2	2	1	4	2	3	1	2	2	1	2	4	1	1	2	5	1	4	2	2	2	1	2	2	3	1	4	4	2	3	4	2	3	4	2	5	5	4	5	5	5	6
353	2	26	1	6	4	3	3	2	2	7	7	6	7	7	7	5	7	6	7	7	7	7	6	7	7	7	5	7	7	7	7	6	5	5	7	7	7	7	5	6	6	6	6	4	7	6	6	6	7
354	2	40	2	2	1	2	3	1	1	1	4	2	5	1	1	4	1	3	2	1	4	2	4	2	5	1	5	4	2	5	3	5	6	6	6	6	3	6	3	7	5	5	5	4	5	3	4	7	4
355	1	41	2	6	2	3	2	2	1	5	5	5	7	5	5	5	7	7	6	7	4	3	5	5	5	1	2	2	4	4	3	5	3	7	6	7	6	5	4	3	3	5	6	4	7	6	7	6	5
356	1	22	1	6	5	2	3	3	1	7	7	5	6	6	7	7	6	7	7	7	7	5	7	3	7	5	4	5	4	4	5	3	5	5	5	2	3	4	3	3	1	2	1	1	1	3	3	1	2
357	2	25	2	7	6	3	1	2	2	7	7	6	7	7	7	6	7	7	6	7	7	7	6	7	7	6	7	6	6	7	7	6	4	4	7	6	4	7	6	5	6	4	7	6	6	5	7	5	5
358	1	37	2	3	4	2	3	1	2	7	7	7	6	7	7	7	6	7	7	7	7	7	7	6	7	5	5	7	7	6	5	6	5	7	6	7	6	5	7	4	6	7	7	7	6	5	7	7	7
359	2	48	1	6	5	1	1	2	1	7	7	6	7	7	7	7	7	6	7	6	7	4	3	1	3	6	5	4	3	5	3	6	6	7	5	4	6	7	5	6	7	6	5	7	5	4	4	3	5
360	2	45	1	2	5	1	3	3	2	6	7	7	6	6	7	4	6	7	5	3	5	7	7	7	7	6	7	6	7	5	5	6	5	5	4	6	5	7	7	4	7	6	6	4	7	7	7	7	7
361	2	22	2	2	5	3	1	3	2	7	5	7	7	7	7	7	7	6	6	7	6	5	5	5	6	2	4	4	6	2	1	7	6	7	7	6	7	7	7	5	5	6	7	6	5	7	5	3	7
362	1	25	1	5	2	2	2	3	2	2	1	2	4	1	2	1	3	5	1	2	5	6	7	7	7	6	5	4	6	4	5	3	2	2	5	1	2	1	5	2	3	5	3	2	6	5	5	7	6
363	1	49	2	5	6	1	1	2	2	3	5	3	5	2	5	1	4	5	3	5	5	5	1	1	2	2	6	5	2	3	7	3	5	4	1	5	1	2	4	5	1	2	4	5	5	4	7	4	3
364	2	19	2	5	2	3	3	3	2	6	3	6	3	6	6	4	6	4	5	7	7	5	3	5	5	4	6	4	6	2	6	7	6	6	6	6	6	6	5	6	6	7	6	6	5	7	5	7	3
365	1	40	1	1	4	1	1	1	2	2	1	1	4	1	1	1	3	3	2	3	5	6	6	7	7	7	7	6	7	4	6	2	1	4	3	1	3	2	2	2	1	1	1	2	2	5	1	4	4
366	1	27	1	2	1	1	1	2	2	2	1	1	1	5	3	1	4	1	2	3	2	6	5	5	4	7	7	6	6	5	5	7	6	5	5	5	5	6	6	7	7	7	6	6	7	6	7	6	7
367	2	42	2	2	6	3	1	1	1	3	4	5	2	3	6	2	4	3	1	5	3	1	3	2	3	5	1	1	1	2	2	1	3	1	1	4	2	1	4	1	1	3	2	1	5	4	2	6	2
368	2	46	1	4	2	1	2	1	1	2	1	2	4	1	2	2	1	3	1	3	3	6	7	6	5	5	7	5	5	5	5	5	6	5	7	5	4	5	7	6	4	6	5	6	6	5	7	6	7
369	2	45	2	2	1	1	2	1	2	7	6	7	7	7	6	7	7	6	7	7	7	1	2	2	4	4	4	1	2	1	1	2	3	1	3	1	4	1	3	4	2	4	4	2	7	6	6	6	7
370	1	19	1	3	5	2	1	3	1	4	5	1	4	3	1	6	5	5	1	4	3	1	4	1	2	2	2	2	2	2	1	5	6	4	5	4	3	4	4	7	5	7	4	6	7	7	7	5	7
371	1	20	1	4	4	3	2	2	2	6	7	6	7	6	6	7	7	6	7	7	5	6	7	7	7	7	7	6	6	7	5	7	7	5	7	7	7	6	6	6	7	6	7	7	7	7	7	6	7
372	2	22	2	7	1	3	2	2	2	7	7	7	7	7	7	7	6	7	7	7	6	5	5	3	7	5	5	7	3	7	6	7	5	7	7	7	6	7	6	6	7	7	7	7	7	6	7	6	7
373	1	19	2	4	3	1	3	1	2	6	6	7	3	7	7	6	4	5	5	6	6	3	5	2	3	2	2	4	2	3	4	4	1	3	4	4	3	2	2	4	1	4	1	6	5	6	3	5	5
374	1	38	2	3	2	1	1	3	2	5	7	5	5	2	5	3	6	7	4	5	2	2	1	2	1	5	2	1	1	3	4	5	2	5	3	6	3	5	6	6	2	6	4	2	2	4	1	5	3
375	1	49	2	1	2	3	3	2	2	5	5	2	5	3	3	2	3	4	3	3	7	6	7	6	7	7	7	6	7	5	7	4	4	1	2	4	4	3	3	3	4	5	4	6	6	5	7	5	4
376	1	39	1	1	2	1	1	2	1	1	1	2	2	1	1	2	2	1	2	1	3	2	1	2	1	5	5	3	3	5	4	6	6	5	6	4	5	4	6	5	4	4	5	7	5	5	6	3	2
377	1	37	2	4	4	3	1	1	1	6	3	7	7	7	5	7	7	6	6	5	4	6	4	6	7	6	5	5	6	5	5	5	5	5	4	4	4	7	6	4	6	5	7	3	2	4	1	3	3
378	1	19	2	2	4	1	1	2	2	7	7	6	7	7	6	5	6	7	7	7	7	1	2	2	1	2	2	1	4	1	1	3	2	5	5	2	5	2	5	2	1	2	2	5	2	1	4	4	1
379	1	48	1	2	2	2	1	2	2	3	1	1	2	4	3	3	3	2	5	1	2	7	7	5	7	7	7	7	5	7	7	1	1	3	1	1	2	4	1	2	1	2	2	1	2	5	1	3	1
380	1	30	2	5	3	2	1	2	2	5	4	1	6	5	1	1	3	6	6	7	2	6	7	7	7	4	7	5	7	5	6	4	3	6	3	1	2	2	1	1	2	1	2	1	5	6	7	4	5
381	2	36	1	2	2	3	2	2	2	6	3	6	7	4	7	7	5	7	7	6	7	7	7	6	7	6	7	5	7	6	6	7	6	7	5	7	7	5	7	7	7	7	7	7	7	5	6	7	7
382	1	22	2	6	2	2	2	2	2	2	5	5	2	2	5	2	2	4	5	2	2	5	5	5	5	7	6	6	5	7	6	6	6	4	6	7	6	5	6	5	7	7	6	4	4	4	1	4	2
383	1	26	1	2	2	2	2	1	1	1	3	3	3	3	2	2	1	4	2	1	1	5	6	3	6	3	6	7	4	5	6	2	1	3	5	5	1	2	4	4	2	2	2	4	1	1	1	3	3
384	2	32	1	2	5	1	1	3	2	4	2	5	1	6	6	5	6	5	2	6	3	6	7	6	6	5	6	7	7	6	5	2	1	2	4	2	2	1	4	4	4	1	3	3	5	5	1	3	6
385	2	38	1	1	1	1	1	1	2	1	2	2	4	1	1	2	4	2	2	5	3	1	1	1	3	1	1	2	1	1	2	3	5	3	1	5	5	2	1	2	4	2	2	2	2	5	2	5	4
386	2	46	2	2	6	1	3	2	2	5	7	5	3	6	6	4	3	6	6	6	6	6	6	6	7	5	7	5	6	4	6	6	7	6	6	5	7	7	6	5	6	5	5	6	5	7	5	3	6
387	2	46	2	6	2	2	1	3	2	7	7	5	7	7	7	6	5	7	6	6	6	7	7	7	7	7	6	7	7	5	7	7	7	5	5	7	6	6	7	7	6	7	6	6	4	6	4	5	4
388	1	41	1	2	4	1	1	3	2	2	4	1	2	1	2	3	1	1	1	1	5	2	3	4	1	4	3	1	1	1	1	1	2	2	1	2	1	3	3	2	4	4	2	2	3	2	2	2	2
389	1	40	1	3	1	1	2	2	1	2	1	1	1	4	2	4	5	2	2	1	2	5	6	5	6	6	6	5	6	4	3	6	5	7	7	5	6	7	4	4	5	4	5	4	6	7	7	5	7
390	1	31	2	3	6	3	3	3	1	7	7	6	6	7	7	7	7	6	5	7	6	5	4	3	5	7	3	4	4	4	7	6	5	7	6	6	7	6	4	5	6	6	6	7	6	7	7	7	5
391	2	37	2	2	4	3	1	2	2	6	4	6	6	6	7	7	6	5	7	7	4	7	7	7	6	6	7	6	7	7	7	7	7	5	6	6	5	7	7	7	6	5	7	6	6	7	7	7	7
392	2	41	2	6	6	3	3	2	2	6	7	5	5	7	4	3	6	5	5	2	7	7	5	7	7	7	5	7	5	7	7	6	6	7	7	7	5	6	7	7	5	7	4	5	7	6	6	7	6
393	2	34	1	2	2	3	2	2	1	7	5	5	7	7	6	7	6	7	5	7	7	7	7	7	7	5	5	7	7	6	7	6	7	5	5	7	6	7	6	7	6	7	6	7	2	2	1	5	1
394	2	35	1	3	2	3	1	2	2	7	7	7	7	6	7	7	7	5	6	6	7	5	5	5	3	3	7	6	6	2	3	5	4	3	7	4	6	3	6	5	3	4	5	7	6	7	7	6	4
395	2	45	1	2	4	1	3	2	1	5	7	4	3	4	6	7	3	5	3	2	4	2	5	2	5	2	2	5	4	1	3	3	4	2	5	2	2	5	4	2	4	4	3	2	3	5	5	5	2
396	2	29	1	5	2	1	1	2	2	1	1	1	4	3	4	2	1	3	3	1	1	5	5	2	5	2	5	5	4	5	4	2	4	4	2	3	2	3	1	4	3	3	3	5	5	5	5	4	5
397	1	35	1	4	1	1	1	2	2	4	2	6	2	5	6	3	6	1	1	3	6	6	6	5	5	5	7	5	7	7	5	5	3	7	6	4	3	6	4	3	2	5	3	3	5	3	6	5	5
398	2	35	1	5	2	1	1	3	1	7	7	7	6	6	7	5	7	7	5	7	5	7	5	7	7	7	7	7	7	6	6	5	5	3	4	6	5	4	6	7	6	3	7	7	7	7	7	7	7
399	2	30	1	7	5	1	1	2	2	7	7	7	6	7	7	7	7	7	7	6	7	6	5	6	4	5	7	7	5	7	4	7	7	7	7	6	6	7	7	5	7	6	6	6	7	5	7	7	7
400	2	48	1	5	6	2	1	2	2	7	7	7	7	7	7	6	7	7	6	7	7	4	5	5	6	2	2	1	6	3	5	7	6	7	7	5	7	7	6	7	7	7	7	6	5	7	3	6	4
401	2	37	2	3	5	3	3	2	2	7	7	6	7	6	6	7	7	6	7	7	7	7	7	6	5	7	7	5	7	7	7	4	5	3	6	2	4	1	4	6	1	5	6	6	7	7	6	7	6
402	2	37	2	3	5	3	3	2	2	7	7	6	7	6	6	7	7	6	7	7	7	7	7	6	5	7	7	5	7	7	7	4	5	3	6	2	4	1	4	6	1	5	6	6	7	7	6	7	6
403	1	27	2	4	6	1	1	1	2	3	5	1	6	5	5	1	6	2	4	1	3	7	7	7	7	6	7	6	6	7	7	7	5	5	5	6	7	5	5	5	7	5	6	6	6	7	5	7	7
404	1	46	1	2	2	1	1	3	1	1	2	1	1	2	2	1	4	2	3	2	3	3	2	1	3	5	4	1	4	4	4	5	6	6	4	4	4	5	7	2	4	4	4	7	3	5	5	1	2
405	2	49	1	2	2	1	2	2	1	2	5	1	4	4	3	3	5	1	1	4	2	5	6	7	4	7	5	5	5	6	4	2	2	4	1	2	2	1	1	2	4	4	3	2	2	5	3	4	2
406	1	41	1	4	2	1	2	2	2	4	3	2	5	5	1	6	2	6	5	4	1	5	7	2	6	6	5	2	6	3	3	4	6	4	2	4	4	6	4	4	6	3	1	4	1	1	1	3	1
407	2	34	2	3	5	3	1	2	2	1	2	2	2	2	3	2	3	1	1	3	4	7	6	6	6	7	7	6	5	6	7	2	4	1	4	4	3	2	4	4	3	1	1	4	2	5	1	2	4
408	1	44	1	1	5	2	3	1	2	7	5	6	7	7	7	6	7	5	5	6	5	2	3	5	5	4	2	3	5	1	2	3	5	5	5	1	4	5	5	4	2	3	2	5	6	7	7	7	7
409	2	27	1	2	1	3	3	1	2	7	6	7	7	7	7	7	6	6	7	7	7	6	6	7	5	5	7	6	7	6	5	2	1	2	2	2	4	1	2	4	1	3	4	1	5	5	3	2	4
410	1	30	1	5	2	3	1	2	1	7	5	7	7	7	6	7	7	7	7	7	7	5	2	5	5	3	4	4	7	4	5	5	7	7	6	5	7	4	5	7	3	5	6	5	5	5	1	7	6
411	1	45	2	2	3	2	3	1	1	4	3	3	3	4	2	1	5	4	1	2	1	6	7	7	5	5	5	6	7	7	6	1	1	3	1	1	2	1	1	3	2	2	2	1	5	6	6	3	6
412	1	18	2	5	1	3	3	1	2	6	6	4	4	6	7	5	6	6	5	5	6	7	7	7	7	7	7	5	7	7	7	6	5	6	6	5	6	7	6	6	7	7	6	7	7	7	7	7	6
413	1	38	2	5	5	1	1	1	2	7	7	7	7	7	7	7	7	7	6	6	6	7	7	7	7	5	7	7	5	7	7	7	7	7	7	7	6	7	5	7	6	5	6	6	7	7	7	7	6
414	1	45	1	2	2	1	1	2	2	2	2	2	1	4	1	4	1	4	1	4	1	3	1	4	1	5	6	5	2	1	6	2	1	1	2	2	4	4	3	4	4	2	1	4	2	2	2	4	1
415	2	34	1	2	6	1	3	2	2	7	7	7	7	7	7	7	4	7	5	6	7	5	2	3	7	6	7	4	4	4	4	3	4	2	4	2	2	4	4	1	5	4	2	2	5	1	6	6	5
416	1	35	2	2	4	1	1	3	2	5	2	2	5	7	6	5	6	6	4	7	6	5	3	6	3	6	4	2	1	5	2	1	4	2	4	1	3	2	3	2	2	2	1	1	4	1	4	4	4
417	2	39	2	2	4	1	2	3	2	7	7	6	7	5	6	7	7	7	6	7	7	7	6	7	5	6	6	7	7	7	7	3	3	2	5	1	3	5	5	4	1	1	1	5	5	4	2	3	4
418	1	43	1	4	2	1	1	1	2	5	3	6	5	4	2	6	4	5	5	7	4	2	1	2	3	1	1	3	2	5	4	4	3	5	5	1	6	5	4	2	4	1	2	5	4	1	4	6	5
419	2	24	1	5	1	1	3	1	2	1	4	3	4	2	2	2	1	1	1	3	1	4	3	3	1	2	5	2	3	4	3	1	3	1	1	1	3	4	2	1	2	3	4	4	4	1	5	4	5
420	1	40	1	1	2	3	1	3	2	7	6	7	7	6	7	7	6	7	7	7	7	1	2	4	1	4	5	5	3	1	2	4	5	4	3	5	6	2	6	5	5	5	4	5	6	4	6	7	7
421	1	25	2	4	6	3	3	2	2	6	5	6	7	7	6	6	6	6	4	7	7	3	5	4	5	2	2	2	5	2	4	6	6	7	5	4	6	5	7	6	6	6	6	7	7	5	5	7	7
422	2	34	1	1	2	1	1	2	2	5	4	4	6	6	2	2	1	3	4	6	3	1	4	1	3	2	1	4	2	1	3	3	3	2	3	2	2	3	2	3	4	5	1	3	1	4	1	1	2
423	1	28	1	2	2	3	1	2	1	5	6	7	7	5	4	7	3	4	4	2	3	1	1	2	2	2	1	3	2	3	2	3	2	5	4	4	2	1	3	5	3	5	2	5	2	1	2	2	2
424	1	29	1	2	2	2	1	1	1	5	6	5	7	5	4	4	7	6	3	6	7	2	3	2	4	1	4	5	1	1	1	1	4	1	3	3	3	1	4	4	2	2	1	3	2	2	3	3	1
425	2	48	2	3	1	1	1	1	2	7	5	7	6	7	7	7	5	7	7	6	7	4	5	4	3	5	5	1	1	3	5	2	3	4	2	4	2	2	3	4	3	2	4	5	4	1	3	1	3
426	1	28	1	3	3	1	2	2	2	7	7	5	5	7	5	7	7	7	6	5	5	7	5	7	5	5	6	7	7	6	6	7	6	5	6	6	6	6	7	7	6	5	7	6	6	4	5	6	7
427	2	28	2	2	2	2	2	1	2	2	1	3	2	2	3	4	3	3	1	2	5	3	1	4	4	1	5	2	3	1	2	2	4	3	3	1	2	4	2	1	4	4	4	1	5	3	7	5	5
428	2	18	2	4	5	1	3	2	2	1	2	3	3	2	3	3	3	1	3	3	2	3	2	3	4	3	1	1	5	5	1	1	2	2	2	2	2	2	2	2	3	1	2	2	4	3	4	4	5
429	1	41	2	2	1	1	3	1	2	1	4	4	4	1	4	3	2	2	1	5	4	2	4	2	2	1	5	2	1	1	5	1	1	3	3	2	2	3	4	4	1	1	1	1	1	3	1	1	3
430	1	49	1	5	3	3	3	2	2	7	7	7	7	7	7	7	7	5	7	6	7	6	4	7	4	4	7	5	7	7	5	7	6	6	6	7	7	6	7	7	7	6	6	5	6	7	6	7	5
431	2	36	2	2	6	1	2	2	2	2	2	2	2	1	2	5	2	2	1	1	4	5	6	5	7	7	5	7	6	7	5	6	4	7	7	6	6	4	7	4	7	6	6	4	7	7	7	6	5
432	1	41	2	6	5	1	3	2	2	4	5	4	5	6	5	3	2	5	6	2	3	6	5	7	6	7	7	6	7	5	5	6	7	5	4	7	4	5	6	4	7	6	5	6	5	7	5	5	6
433	2	31	1	2	5	3	2	3	2	4	2	5	5	4	4	6	2	1	2	5	5	6	5	7	7	6	5	7	6	4	7	6	4	6	6	5	5	4	7	7	6	4	7	6	7	7	7	5	7
434	1	22	2	2	2	1	1	2	2	1	4	2	2	1	1	4	4	2	3	4	3	3	5	4	4	5	2	2	3	1	2	5	4	5	5	5	3	6	3	4	3	4	5	7	1	5	3	1	1
435	2	26	1	3	2	2	1	2	1	4	4	2	1	6	3	1	1	6	6	4	3	6	4	6	5	5	7	6	7	4	7	4	3	4	5	6	4	5	5	6	5	1	2	4	5	5	4	6	6
436	1	30	1	2	2	1	2	2	1	5	3	4	6	4	6	4	5	5	5	2	6	2	2	3	1	2	2	2	3	2	3	4	4	1	4	6	4	6	2	3	4	3	3	4	3	4	4	3	5
437	2	48	2	7	5	1	1	3	2	6	7	3	7	7	5	6	7	3	5	7	4	1	2	1	1	1	1	1	1	2	2	2	3	4	2	2	5	1	4	2	1	1	1	2	5	7	6	5	5
438	2	40	1	1	3	1	1	2	2	7	7	7	7	6	7	7	7	7	7	7	7	7	7	6	7	7	7	5	7	7	5	5	5	6	6	6	3	5	4	3	5	5	6	5	4	1	4	5	5
439	2	36	1	5	5	2	1	2	2	4	6	1	2	2	6	4	5	2	4	1	5	2	2	4	2	5	4	1	1	5	3	2	1	2	2	4	1	1	1	2	1	3	4	2	3	3	5	1	2
440	1	45	1	3	4	3	1	1	2	7	7	7	7	6	5	7	5	7	6	7	7	6	7	7	3	3	7	6	4	7	7	4	3	3	5	3	3	6	4	4	4	2	4	6	4	3	3	5	3
441	1	23	1	2	6	1	1	2	1	5	5	7	6	6	4	5	4	4	4	7	4	7	5	7	5	7	7	7	6	7	7	3	5	2	2	5	1	4	1	3	4	5	5	1	1	1	3	4	2
442	1	31	1	2	4	1	2	1	2	5	4	4	4	7	7	3	3	4	7	4	6	6	7	5	7	4	7	6	6	7	7	5	4	6	5	5	5	4	7	3	5	3	6	7	2	3	1	1	3
443	1	26	1	5	1	2	1	3	2	7	5	7	7	7	7	7	7	5	7	7	7	6	5	5	5	4	5	7	7	5	6	5	6	4	6	6	4	4	4	6	4	4	3	5	2	1	4	4	4
444	2	43	1	4	6	1	3	2	2	2	2	4	3	1	3	2	1	2	4	5	3	6	5	4	7	4	3	7	7	7	4	5	7	6	5	6	7	7	7	7	6	7	3	3	4	1	6	3	2
445	2	31	2	3	4	2	2	2	2	7	7	7	6	7	7	7	7	6	7	7	7	1	1	1	2	2	1	2	2	1	2	5	7	6	6	3	7	5	5	6	4	5	6	5	6	7	5	7	4
446	2	24	1	2	1	1	1	2	2	4	6	6	2	4	5	6	6	4	5	4	2	1	1	3	2	2	5	2	1	1	2	7	7	7	6	6	6	7	7	6	7	6	6	6	2	1	5	2	2
447	1	22	2	2	2	1	1	2	1	1	5	2	3	1	3	3	2	2	1	4	1	3	5	3	3	4	2	3	3	2	2	2	2	1	2	1	1	2	3	4	1	4	2	4	4	6	5	3	5
448	2	35	2	4	5	1	2	3	2	5	3	5	6	5	7	6	2	5	7	7	7	6	3	5	7	5	7	5	7	7	7	6	5	6	5	6	4	6	6	6	6	7	7	6	5	2	5	7	5
449	1	38	2	6	6	1	3	1	2	7	5	7	7	6	7	7	6	7	7	7	7	5	6	4	5	6	5	7	3	7	5	5	5	6	6	5	4	2	2	3	4	6	5	3	3	4	4	3	2
450	2	44	2	6	6	3	2	3	2	6	5	7	5	7	7	7	6	4	6	3	7	7	7	7	7	7	7	6	7	7	7	5	4	4	6	5	7	3	3	6	6	4	6	3	7	7	7	5	6
451	1	31	1	2	4	1	1	2	1	1	5	2	5	3	2	4	2	1	1	2	1	5	5	7	5	6	6	6	3	5	3	1	2	2	2	3	2	1	1	1	1	3	2	2	1	1	1	2	1
452	2	26	2	2	5	2	1	3	2	6	6	7	4	4	5	7	4	3	5	6	3	5	2	6	5	6	3	5	3	6	2	5	3	6	5	3	5	6	5	4	5	7	6	5	7	6	7	6	5
453	1	21	1	2	3	1	2	2	1	3	2	4	2	1	2	2	2	2	1	5	4	6	6	6	7	7	7	5	7	5	6	1	2	1	3	4	3	2	1	3	1	3	2	3	2	1	2	3	1
454	1	40	1	4	6	2	1	2	2	7	7	7	7	7	7	7	7	7	6	7	7	6	3	5	7	5	7	5	4	7	7	6	7	4	5	4	6	4	6	4	6	6	5	4	7	5	7	7	6
455	2	46	1	3	5	3	1	3	2	5	7	7	7	2	2	1	4	4	4	2	6	5	6	7	5	6	7	5	6	3	3	4	3	2	4	5	6	2	5	4	5	4	6	2	7	7	6	7	5
456	2	45	1	1	3	1	1	2	2	3	3	1	2	5	5	5	2	1	5	2	4	5	6	6	4	4	5	6	5	7	5	2	4	2	4	2	3	3	2	5	2	1	2	4	4	5	1	1	5
457	2	40	2	4	1	3	1	2	2	5	6	7	6	5	3	5	5	1	7	6	3	6	7	4	6	5	5	7	7	4	4	6	6	7	6	6	6	7	6	6	5	7	7	7	4	1	5	3	5
458	2	24	1	4	4	1	3	2	2	6	4	7	7	7	5	7	6	4	7	4	6	6	7	5	5	7	5	5	6	6	6	6	7	4	5	5	6	6	5	4	7	7	7	6	5	5	6	7	6
459	2	24	2	5	6	2	3	3	2	7	7	7	7	7	7	7	6	7	7	7	7	7	7	5	7	5	6	5	7	7	5	6	5	4	6	7	5	5	7	6	6	7	5	5	6	6	5	5	6
460	2	31	1	2	2	3	1	2	2	1	2	2	1	1	2	2	1	2	2	1	3	4	3	1	4	3	2	4	4	4	2	2	5	5	4	2	4	5	2	3	2	4	1	1	4	6	4	5	3
461	1	19	1	5	2	3	2	2	2	5	6	1	2	2	6	4	6	6	2	6	6	6	7	7	7	5	7	5	6	5	5	5	6	3	7	3	4	6	4	5	4	5	6	4	1	2	3	1	1
462	2	25	1	2	3	1	2	1	2	5	6	5	2	5	6	4	3	5	4	6	6	2	1	2	3	2	2	2	5	2	4	4	5	4	5	4	3	4	4	5	5	3	5	1	3	5	2	1	2
463	1	49	2	1	4	2	1	1	2	5	5	4	5	3	1	6	1	4	3	2	4	1	4	3	3	1	4	1	2	4	1	2	1	1	4	2	4	4	4	2	4	5	1	3	2	2	3	4	2
464	1	18	1	1	1	1	1	2	2	5	2	3	4	5	7	6	4	3	3	7	5	5	4	3	3	1	6	6	6	7	5	1	2	4	2	1	3	1	3	2	3	3	1	2	3	5	2	3	2
465	2	41	1	3	5	2	1	1	2	7	7	7	7	7	7	7	7	7	7	7	6	3	1	3	3	5	5	2	3	2	3	7	7	6	6	7	7	6	7	7	6	6	6	6	4	1	4	5	6
466	2	26	1	3	1	2	3	2	2	3	5	3	2	5	5	1	4	5	1	6	4	3	4	2	2	3	4	2	2	2	2	4	1	2	3	4	6	2	4	6	5	3	6	5	7	6	7	7	7
467	1	21	1	2	5	1	1	1	2	4	1	5	6	2	5	6	3	4	5	5	6	2	4	3	1	2	1	2	2	1	1	2	5	2	2	4	5	3	4	2	5	5	1	2	1	1	2	1	2
468	1	24	2	4	3	3	3	2	1	7	6	7	5	7	7	7	7	7	7	6	6	5	2	1	5	2	2	3	5	3	7	6	7	7	7	7	7	5	6	7	5	6	6	7	7	7	6	7	7
469	2	36	1	2	2	3	1	1	2	6	6	7	5	7	7	6	6	7	6	6	7	3	1	5	3	4	2	1	3	3	5	6	5	7	5	5	5	4	4	4	5	4	5	5	2	2	1	2	2
470	1	27	2	3	1	1	3	3	2	5	6	5	6	3	6	6	2	3	4	2	6	4	1	5	2	2	2	5	6	1	5	4	2	5	5	2	5	1	4	4	4	5	6	5	1	1	1	1	3
471	2	43	1	2	5	1	1	2	2	2	5	3	1	3	5	3	5	4	2	2	3	1	3	2	2	2	3	2	2	2	5	4	2	4	2	4	5	3	1	3	5	1	2	5	6	5	6	7	3
472	2	48	2	5	4	3	2	2	2	7	7	6	7	6	6	7	7	7	7	7	7	7	7	7	7	6	7	5	7	7	7	6	7	4	6	7	4	6	7	5	7	5	5	7	5	6	3	2	6
473	2	44	2	2	6	3	3	2	2	6	7	7	5	6	5	7	7	6	6	6	5	2	2	2	1	1	1	4	2	4	2	7	6	7	6	5	7	6	6	6	7	7	5	6	2	5	1	2	1
474	2	23	2	4	3	3	3	2	2	7	7	5	5	6	7	7	7	7	7	7	7	7	6	7	7	5	7	7	7	7	6	7	7	7	6	5	7	6	7	7	6	7	7	7	6	6	7	5	7
475	2	48	1	3	1	1	1	1	2	7	5	5	7	7	6	6	7	6	6	7	5	7	7	7	6	7	7	7	5	6	4	1	2	4	4	4	1	3	3	3	3	1	3	2	5	3	5	4	5
476	1	22	1	2	5	3	1	1	2	1	2	3	2	3	3	4	3	5	4	3	1	4	4	2	3	5	6	5	5	1	1	3	5	3	5	5	5	5	4	4	4	5	2	2	3	3	4	5	3
477	1	25	1	2	6	2	3	2	2	1	3	4	4	4	2	2	3	4	1	1	5	6	7	7	7	7	7	5	6	4	5	5	6	2	5	2	7	6	4	2	6	6	4	6	1	2	4	1	1
478	2	29	1	2	2	1	1	1	2	1	3	2	1	2	3	5	3	4	2	3	4	2	2	1	1	5	2	2	5	4	3	5	5	3	4	6	2	2	6	4	4	6	6	5	3	1	1	5	5
479	2	27	1	2	1	1	1	1	1	6	6	7	5	7	5	7	7	4	7	6	7	6	5	6	7	7	4	7	4	5	7	6	5	6	7	7	6	5	5	6	7	5	7	6	4	5	6	4	6
480	1	21	2	6	6	2	1	2	2	3	1	3	5	3	3	5	2	6	5	5	3	7	6	7	7	7	5	5	7	6	7	4	4	4	2	4	5	6	5	6	4	6	5	6	7	7	7	6	7
481	2	38	2	3	6	2	1	1	2	6	6	7	5	5	6	5	4	7	6	7	3	5	2	7	6	4	4	3	6	3	6	6	4	4	5	5	5	4	5	4	5	7	7	5	7	5	6	7	7
482	1	24	1	4	2	1	1	2	1	5	3	6	2	4	5	6	3	7	6	6	4	1	3	1	1	2	2	1	1	2	2	5	6	7	5	6	4	7	5	4	5	4	7	4	1	2	3	3	3
483	2	24	1	2	4	3	1	2	2	7	6	5	7	7	6	7	7	6	6	7	7	7	6	7	5	6	7	7	6	7	6	5	6	4	6	5	4	5	7	4	2	6	6	4	7	6	6	6	6
484	1	29	1	4	6	2	2	1	1	2	1	1	2	1	2	5	3	2	2	4	1	5	5	6	5	6	4	6	7	7	4	5	6	4	6	6	3	4	6	6	5	3	4	4	6	7	4	6	7
485	1	21	2	2	4	1	3	2	2	6	7	7	6	7	6	6	7	7	6	4	7	2	1	3	2	5	2	1	5	5	2	5	6	5	5	4	5	5	3	2	2	2	5	3	6	5	6	6	5
486	1	36	2	3	2	3	2	2	1	6	6	3	3	4	5	7	5	6	4	7	2	1	2	2	3	2	3	2	1	4	2	1	1	1	2	1	2	2	1	4	1	2	2	3	6	5	6	5	6
487	1	22	1	5	1	1	2	3	2	1	3	2	2	1	1	1	4	5	1	3	3	4	4	3	3	2	1	6	4	4	6	4	5	3	5	2	4	5	5	2	2	1	5	3	1	3	1	1	3
488	1	37	1	6	6	3	3	2	2	6	7	4	4	7	5	3	6	4	7	6	5	7	7	6	6	5	5	7	7	7	7	7	7	7	6	7	7	7	5	7	7	7	7	7	3	5	3	1	5
489	1	41	1	3	5	1	1	3	2	7	7	6	7	7	6	7	7	6	7	7	6	3	4	2	6	2	1	3	2	5	4	5	4	6	6	3	4	3	4	3	2	4	3	5	4	1	3	6	5
490	1	39	1	1	1	2	1	1	1	1	2	2	3	2	4	1	1	1	2	2	4	1	1	1	1	4	1	2	2	3	1	3	3	2	2	2	5	2	3	2	3	2	3	4	2	2	5	2	3
491	2	37	2	5	3	1	1	2	2	3	1	2	3	3	2	2	3	4	5	2	4	4	6	2	3	1	1	3	6	5	5	4	2	4	6	3	4	4	6	2	4	2	6	3	5	5	5	7	4
492	2	28	2	3	5	1	1	3	2	7	7	6	5	7	6	6	5	7	7	7	7	6	6	5	7	4	4	5	7	6	6	7	7	7	7	5	6	7	7	6	7	6	6	7	7	6	7	7	6
493	2	42	2	2	4	1	3	1	1	1	2	5	3	3	1	3	5	2	2	1	2	5	3	1	2	7	2	4	5	5	3	4	1	3	3	4	5	2	4	5	5	4	2	4	1	1	4	1	3
494	2	45	1	3	3	3	3	3	2	7	6	7	7	5	7	7	6	7	6	7	7	2	1	1	1	1	2	1	3	3	1	6	3	5	5	6	7	7	6	5	4	4	6	4	2	2	5	2	3
495	2	27	1	3	3	2	3	3	2	3	4	2	5	5	5	2	1	3	6	2	2	2	1	2	2	1	1	5	2	2	5	6	7	5	7	5	5	7	4	6	7	5	6	4	3	2	3	4	3
496	2	35	1	2	4	3	1	2	1	7	7	7	6	7	7	7	6	7	7	6	7	5	2	5	4	3	7	5	5	5	6	2	1	1	4	2	3	2	2	4	3	4	4	2	7	7	5	5	5
497	1	46	1	4	5	2	2	1	2	7	7	7	7	7	7	7	7	7	7	7	6	7	7	7	6	6	7	5	7	7	7	4	4	4	5	2	2	2	4	5	3	4	6	4	3	1	1	2	5
498	2	24	2	4	5	3	1	2	2	7	7	7	6	6	7	7	6	7	7	7	6	7	6	5	7	5	7	5	7	7	7	5	5	6	5	4	4	2	5	4	7	4	6	5	5	6	2	5	7
499	2	46	1	3	1	2	1	2	2	2	3	3	1	4	3	1	1	5	1	1	3	2	2	1	2	2	1	4	4	5	4	5	7	7	4	4	4	7	4	4	3	3	4	3	4	5	4	6	6
500	2	29	1	2	2	3	1	1	1	5	7	3	2	6	7	4	7	2	6	6	7	4	6	3	2	6	5	6	3	4	5	4	4	2	5	4	6	6	1	5	5	3	4	6	5	5	6	3	3
501	2	20	2	5	5	1	2	3	1	7	7	7	7	7	7	7	6	7	6	7	7	5	3	6	5	6	5	6	5	3	7	6	7	4	7	7	7	7	6	4	6	6	5	6	5	5	6	5	5
502	2	24	2	3	5	3	1	1	1	5	3	6	3	5	2	7	2	6	4	3	4	6	7	5	5	4	7	5	5	5	6	7	6	7	6	5	6	7	6	7	6	7	5	7	1	2	1	2	2
503	2	39	1	6	5	2	1	2	2	7	6	7	7	7	7	7	7	6	7	7	7	5	7	5	5	6	4	5	4	6	5	7	6	7	7	7	6	7	7	5	6	6	6	6	2	3	4	1	5
504	1	22	2	2	1	1	2	2	2	3	6	5	2	6	5	6	2	2	1	3	5	2	3	1	4	4	1	3	1	1	2	1	4	3	2	2	2	4	4	1	2	3	1	2	1	2	3	1	2
505	2	36	2	3	5	1	1	3	1	2	2	2	3	1	4	1	5	1	4	1	5	4	5	5	5	3	5	4	6	1	5	6	5	5	5	6	4	6	4	7	4	5	5	7	6	6	7	5	5
506	1	40	2	5	2	1	1	3	2	5	3	3	4	3	6	6	1	2	5	5	2	5	6	6	4	4	6	6	4	7	5	6	6	6	6	7	6	7	7	6	6	7	5	7	7	5	5	7	5
507	1	27	1	3	3	2	2	3	2	3	4	5	4	1	4	4	2	5	1	2	4	2	2	5	1	5	1	1	4	3	5	4	3	3	3	6	3	5	3	6	2	3	5	5	1	1	3	1	2
508	2	31	2	6	1	3	3	3	1	5	6	7	6	4	4	6	6	5	3	4	4	6	5	7	7	7	5	6	5	7	5	7	7	7	6	7	7	5	6	6	7	7	6	6	6	5	7	5	7
509	2	18	2	2	2	1	2	1	2	4	3	3	3	1	6	6	5	5	1	6	5	4	1	5	5	4	2	6	5	4	6	4	5	5	4	5	2	4	4	3	6	6	4	5	3	2	5	1	2
510	2	35	1	4	6	3	1	2	2	6	7	4	6	7	6	7	6	6	7	7	7	7	7	6	5	7	6	7	7	7	7	5	5	6	5	6	4	6	3	3	6	4	4	3	6	6	5	7	5
511	2	30	2	2	4	1	1	2	2	7	7	7	6	7	7	7	7	7	7	7	7	5	3	2	2	3	6	3	5	6	5	6	4	7	6	6	5	5	6	7	7	6	6	4	5	7	5	3	5
512	1	21	1	7	6	1	1	2	2	7	6	6	7	7	7	7	7	6	7	7	6	5	1	5	6	3	5	6	4	6	5	6	4	6	7	4	7	6	6	5	5	5	7	5	5	6	6	7	5
513	1	20	1	5	5	2	3	3	1	3	6	6	5	4	4	2	6	4	5	4	2	2	5	1	1	1	3	4	4	1	3	6	4	6	4	6	6	5	5	7	6	7	6	7	7	7	7	7	7
514	1	37	2	3	4	1	1	1	2	4	4	6	2	3	6	2	4	2	5	5	2	3	2	5	2	1	5	1	5	4	5	2	5	2	5	4	1	2	1	3	4	2	4	2	1	1	1	2	1
515	2	39	2	4	6	1	3	2	2	3	1	1	2	3	1	4	4	2	2	5	4	1	4	3	1	3	2	4	2	4	1	1	2	1	3	3	4	4	4	2	4	2	2	1	7	7	7	6	5
516	1	49	2	4	3	1	1	2	2	2	1	2	3	1	5	5	3	1	3	5	2	6	7	4	7	5	6	7	4	6	7	5	5	4	6	7	5	6	4	6	5	5	7	5	7	7	7	5	6
517	1	49	2	3	4	3	1	1	2	2	4	1	3	2	1	5	4	1	1	5	3	4	3	5	4	5	6	1	5	4	2	5	4	6	5	3	4	4	5	3	2	3	6	4	3	1	1	3	3
518	2	35	2	3	2	1	3	3	2	7	7	7	5	7	5	7	7	5	7	6	7	7	6	7	7	7	7	5	5	6	7	7	6	7	6	5	7	6	5	7	7	7	7	7	7	7	7	7	7
519	2	45	2	7	5	2	1	1	2	7	5	7	5	7	7	7	7	7	7	7	7	5	5	5	3	7	3	2	5	5	5	6	7	6	7	7	7	5	7	6	7	7	6	7	6	4	7	7	4
520	2	26	2	4	3	1	1	2	2	2	4	4	4	1	3	2	1	1	1	4	3	2	1	2	1	1	2	3	2	3	4	4	4	6	5	6	6	2	5	6	4	3	5	2	3	2	2	2	3
521	2	43	1	2	1	1	3	2	2	7	6	6	7	5	7	5	7	5	6	7	7	2	4	5	1	1	2	5	2	3	1	5	3	2	3	5	6	5	4	5	4	6	2	4	4	5	6	6	5
522	2	21	1	2	5	3	1	3	2	3	5	3	4	5	4	2	2	2	2	1	6	7	5	7	7	6	7	7	7	7	7	7	7	7	6	6	6	7	7	5	5	7	5	5	6	7	4	7	5
523	2	32	2	4	6	1	1	3	2	4	3	2	2	4	2	3	3	2	5	4	6	3	3	2	4	3	5	5	1	2	2	3	3	4	3	1	5	2	4	3	1	4	4	1	1	2	3	1	4
524	1	23	1	4	3	1	1	3	1	1	3	1	5	1	2	4	2	4	1	1	1	1	1	2	1	2	1	2	2	2	1	2	1	4	2	2	2	3	2	2	4	3	1	4	1	1	4	2	2
525	1	29	1	4	2	2	1	2	2	2	3	3	5	4	4	2	2	1	3	3	2	2	3	4	5	3	2	4	2	1	1	1	3	2	2	2	3	3	2	3	2	2	3	3	1	2	1	3	4
526	2	27	2	6	5	2	2	3	2	7	7	7	6	7	7	7	7	7	7	7	7	7	7	5	7	7	5	7	7	5	7	6	7	4	6	7	6	6	7	7	7	7	5	6	5	4	6	6	5
527	2	27	2	2	2	1	1	1	1	6	6	4	6	6	6	7	7	6	6	7	5	7	7	7	6	7	7	6	5	7	5	4	1	1	2	3	5	2	6	6	2	4	3	5	7	7	7	6	6
528	2	49	1	3	5	3	3	3	1	5	6	7	5	6	5	3	6	7	7	7	3	6	7	3	7	5	6	5	7	6	4	4	6	6	2	3	4	4	2	3	5	6	2	3	6	5	7	4	7
529	1	24	2	2	1	1	3	3	1	3	5	4	4	3	3	1	1	4	2	3	5	5	7	5	4	6	5	4	5	3	4	3	4	2	1	4	2	3	4	1	5	1	3	3	3	2	4	5	2
530	2	44	2	3	5	3	1	3	2	3	3	5	4	1	4	4	5	5	3	2	3	6	5	7	6	4	7	7	5	4	7	4	5	4	2	4	3	6	5	4	3	2	6	1	3	1	4	5	1
531	1	31	2	3	2	2	1	3	1	1	3	4	2	1	2	2	4	3	3	4	4	4	5	1	5	3	4	1	4	6	6	1	2	1	2	2	1	3	4	2	2	1	1	2	4	5	5	4	3
532	1	32	2	1	2	3	3	2	2	6	7	5	5	5	6	7	6	7	4	6	6	5	2	2	2	6	6	5	5	6	6	6	5	6	4	5	5	7	7	7	6	5	7	6	7	6	7	7	6
[truncated: 23 more columns]
